# Supplementary material for: iTRAQ-based quantitative proteomic analysis reveals important metabolic pathways for arsenic-induced liver fibrosis in rats
Source: Sci Rep. 2018 Feb 19;8:3267. doi: 10.1038/s41598-018-21580-x (PMC5818499; doi:10.1038/s41598-018-21580-x)
Supplement: Supplementary file 2 — TableS1-S3 [file 41598_2018_21580_MOESM2_ESM.xls]

## Sheet: Table S1
Supplementary Table S1. 431 differnetially expressed that is common in high dose group and medium dose group than in control group
Protein No.	%Cov(95)	Accession	Protein Name	Peptides(95%)	113:113	114:113	115:113	116:113	117:113	118:113	119:113	121:113
16	57.72	sp|P52873|PYC_RAT	Pyruvate carboxylase, mitochondrial OS=Rattus norvegicus GN=Pc PE=1 SV=2	94	1	0.772681	25.8226	24.8886	22.9087	25.5859	14.8594	16.4437
24	72.05	tr|Q68G44|Q68G44_RAT	3-hydroxy-3-methylglutaryl-Coenzyme A synthase 2 (Mitochondrial) OS=Rattus norvegicus GN=Hmgcs2 PE=2 SV=1	141	1	0.981748	20.893	22.2843	18.197	19.9526	18.7068	18.0302
26	56.89	tr|Q7TMC7|Q7TMC7_RAT	Ab2-417 OS=Rattus norvegicus GN=Tf PE=2 SV=1	76	1	0.619441	16.5959	19.9526	19.4089	16.7494	20.7014	15.5597
27	79.6	sp|P11598|PDIA3_RAT	Protein disulfide-isomerase A3 OS=Rattus norvegicus GN=Pdia3 PE=1 SV=2	108	1	0.92045	10.3753	12.7057	13.5519	12.0226	25.5859	16.7494
33	66.09	sp|P18163|ACSL1_RAT	Long-chain-fatty-acid--CoA ligase 1 OS=Rattus norvegicus GN=Acsl1 PE=1 SV=1	79	1	1.01859	34.6737	35.6451	33.1131	34.0408	13.3045	21.0863
38	66.97	sp|Q64428|ECHA_RAT	Trifunctional enzyme subunit alpha, mitochondrial OS=Rattus norvegicus GN=Hadha PE=1 SV=2	114	1	0.831764	15.9956	16.293	18.0302	19.4089	22.08	21.4783
41	53.58	tr|G3V6S5|G3V6S5_RAT	C-1-tetrahydrofolate synthase, cytoplasmic OS=Rattus norvegicus GN=Mthfd1 PE=3 SV=1	59	1	0.83946	12.5892	18.8799	14.9969	14.5881	18.3654	18.0302
46	67.48	tr|B4F768|B4F768_RAT	Aldh4a1 protein (Fragment) OS=Rattus norvegicus GN=Aldh4a1 PE=2 SV=1	104	1	1.03753	14.1906	15.9956	15.8489	12.1339	25.8226	22.6987
50	70.38	tr|G3V826|G3V826_RAT	Transketolase OS=Rattus norvegicus GN=Tkt PE=3 SV=1	101	1	0.862979	4.61318	6.13762	5.97035	6.66807	3.63078	6.91831
52	68.96	sp|P06761|GRP78_RAT	78 kDa glucose-regulated protein OS=Rattus norvegicus GN=Hspa5 PE=1 SV=1	90	1	0.847227	3.90841	5.64937	6.98232	5.91562	10.0925	5.59758
53	55.08	sp|A2VCW9|AASS_RAT	Alpha-aminoadipic semialdehyde synthase, mitochondrial OS=Rattus norvegicus GN=Aass PE=2 SV=1	67	1	0.903649	10.2802	13.5519	10.9648	16.9044	12.942	16.5959
58	67.02	tr|Q5M9H2|Q5M9H2_RAT	Acyl-Coenzyme A dehydrogenase, very long chain OS=Rattus norvegicus GN=Acadvl PE=2 SV=1	65	1	0.809096	10.1859	13.1826	12.7057	11.1686	5.15229	7.24436
59	79.09	sp|Q10758|K2C8_RAT	Keratin, type II cytoskeletal 8 OS=Rattus norvegicus GN=Krt8 PE=1 SV=3	104	1	1.23595	14.9969	15.5597	16.9044	16.5959	13.0617	11.4815
60	60.29	tr|G3V6S2|G3V6S2_RAT	Cytoplasmic aconitate hydratase OS=Rattus norvegicus GN=Aco1 PE=4 SV=1	59	1	0.831764	7.44732	10.3753	10.2802	11.1686	12.1339	9.12011
61	71.79	sp|Q6UPE0|CHDH_RAT	Choline dehydrogenase, mitochondrial OS=Rattus norvegicus GN=Chdh PE=1 SV=1	80	1	1.25892	15.7036	17.0608	15.2757	14.5881	23.9883	19.2309
62	30.15	tr|F1M5X1|F1M5X1_RAT	Protein Rrbp1 OS=Rattus norvegicus GN=Rrbp1 PE=4 SV=2	58	1	0.954993	10.2802	8.55067	11.8032	9.72747	14.4544	12.2462
63	30.67	sp|Q63041|A1M_RAT	Alpha-1-macroglobulin OS=Rattus norvegicus GN=A1m PE=1 SV=1	52	1	1.00925	19.2309	20.893	18.7068	20.3236	11.4815	11.272
66	72.51	sp|P62630|EF1A1_RAT	Elongation factor 1-alpha 1 OS=Rattus norvegicus GN=Eef1a1 PE=1 SV=1	101	1	1.1272	7.51623	9.81748	11.0662	7.51623	15.7036	14.9969
68	38.18	sp|Q9Z0U5|AOXA_RAT	Aldehyde oxidase 1 OS=Rattus norvegicus GN=Aox1 PE=1 SV=1	55	1	1.05682	11.695	11.4815	7.87046	10.7647	5.97035	4.2462
69	57.56	tr|F1LRY5|F1LRY5_RAT	RCG45398 OS=Rattus norvegicus GN=Sardh PE=3 SV=2	62	1	0.928966	13.8038	12.3595	14.8594	13.6773	12.1339	11.8032
70	52.35	sp|P07896|ECHP_RAT	Peroxisomal bifunctional enzyme OS=Rattus norvegicus GN=Ehhadh PE=1 SV=2	55	1	1.13763	20.3236	21.8776	21.2814	22.9087	24.6604	31.3329
72	69.78	sp|O09171|BHMT1_RAT	Betaine--homocysteine S-methyltransferase 1 OS=Rattus norvegicus GN=Bhmt PE=1 SV=1	103	1	1.07647	27.7971	30.479	28.8403	30.761	29.1072	23.5505
74	75.12	tr|Q5BJ93|Q5BJ93_RAT	Enolase 1, (Alpha) OS=Rattus norvegicus GN=Eno1 PE=2 SV=2	150	1	1.57036	2.93765	4.57088	3.87258	3.94457	5.91562	4.09261
75	63.7	tr|F1LZW6|F1LZW6_RAT	Protein Slc25a13 (Fragment) OS=Rattus norvegicus GN=Slc25a13 PE=3 SV=1	58	1	0.855067	22.6987	27.5423	25.3513	21.4783	21.4783	27.7971
78	63.27	sp|P97852|DHB4_RAT	Peroxisomal multifunctional enzyme type 2 OS=Rattus norvegicus GN=Hsd17b4 PE=1 SV=3	68	1	0.794328	13.5519	15.2757	14.3219	14.3219	17.7011	17.5388
80	67.81	sp|Q66HF1|NDUS1_RAT	NADH-ubiquinone oxidoreductase 75 kDa subunit, mitochondrial OS=Rattus norvegicus GN=Ndufs1 PE=1 SV=1	63	1	1.02802	1.67494	2.99226	2.67917	2.51189	1.5417	2.37684
81	83.51	sp|P06757|ADH1_RAT	Alcohol dehydrogenase 1 OS=Rattus norvegicus GN=Adh1 PE=1 SV=3	67	1	0.972747	25.1189	28.3139	24.8886	25.3513	33.1131	25.8226
83	65.11	sp|P07379|PCKGC_RAT	Phosphoenolpyruvate carboxykinase, cytosolic [GTP] OS=Rattus norvegicus GN=Pck1 PE=1 SV=1	53	1	1.05682	23.1206	21.4783	21.4783	19.4089	18.5353	21.4783
84	84.86	tr|G3V983|G3V983_RAT	Glutathione S-transferase Mu 1 OS=Rattus norvegicus GN=Gstm1 PE=3 SV=1	113	1	1.30617	20.1372	18.5353	17.5388	18.8799	26.3027	26.546
85	67.41	sp|Q9JLJ3|AL9A1_RAT	4-trimethylaminobutyraldehyde dehydrogenase OS=Rattus norvegicus GN=Aldh9a1 PE=1 SV=1	103	1	0.928966	15.9956	16.7494	15.2757	15.9956	9.72747	10.0925
86	73.02	sp|P00507|AATM_RAT	Aspartate aminotransferase, mitochondrial OS=Rattus norvegicus GN=Got2 PE=1 SV=2	80	1	0.870964	10.3753	12.8233	11.0662	11.5878	18.0302	15.417
88	69.82	tr|D3ZXY4|D3ZXY4_RAT	Protein Aldh8a1 OS=Rattus norvegicus GN=Aldh8a1 PE=3 SV=2	75	1	1.22462	17.8649	19.2309	19.9526	17.7011	20.7014	21.4783
89	72.42	tr|Q499Q4|Q499Q4_RAT	Phosphoglucomutase 1 OS=Rattus norvegicus GN=Pgm1 PE=2 SV=2	54	1	0.990832	8.55067	12.5892	10.7647	10.7647	6.48634	11.695
90	73.52	sp|Q8VIF7|SBP1_RAT	Selenium-binding protein 1 OS=Rattus norvegicus GN=Selenbp1 PE=1 SV=1	61	1	0.990832	3.40408	5.86138	6.85488	4.28548	12.5892	8.55067
91	78.77	sp|P17764|THIL_RAT	Acetyl-CoA acetyltransferase, mitochondrial OS=Rattus norvegicus GN=Acat1 PE=1 SV=1	96	1	0.847227	14.3219	18.7068	19.5884	19.0546	26.3027	22.08
92	67.72	sp|Q64057|AL7A1_RAT	Alpha-aminoadipic semialdehyde dehydrogenase OS=Rattus norvegicus GN=Aldh7a1 PE=1 SV=2	87	1	0.887156	17.7011	25.8226	22.9087	19.5884	25.8226	29.3765
96	36.51	tr|F1LQS6|F1LQS6_RAT	RCG61833 OS=Rattus norvegicus GN=Xdh PE=4 SV=2	43	1	1.04713	13.6773	16.293	11.1686	13.5519	7.24436	5.19996
99	91.57	tr|B0BMW2|B0BMW2_RAT	3-hydroxyacyl-CoA dehydrogenase type-2 OS=Rattus norvegicus GN=Hsd17b10 PE=2 SV=1	76	1	0.912011	13.4277	16.4437	15.9956	15.7036	28.3139	23.1206
101	29.48	tr|Q6MG79|Q6MG79_RAT	Complement component 4, gene 1 OS=Rattus norvegicus GN=C4a PE=4 SV=1	45	1	0.619441	3.53183	3.37287	2.93765	2.80543	4.65586	2.39883
102	72.76	sp|P07824|ARGI1_RAT	Arginase-1 OS=Rattus norvegicus GN=Arg1 PE=1 SV=2	109	1	0.879022	19.4089	21.677	21.0863	24.6604	32.5087	27.0396
104	85.71	sp|P02091|HBB1_RAT	Hemoglobin subunit beta-1 OS=Rattus norvegicus GN=Hbb PE=1 SV=3	163	1	1.14815	10.2802	13.0617	9.37562	15.2757	24.8886	11.9124
105	84.64	tr|B5DEN4|B5DEN4_RAT	L-lactate dehydrogenase OS=Rattus norvegicus GN=Ldha PE=2 SV=1	91	1	1.13763	11.8032	16.1436	15.8489	11.3763	20.893	22.6987
107	76.09	sp|P23457|DIDH_RAT	3-alpha-hydroxysteroid dehydrogenase OS=Rattus norvegicus GN=Akr1c9 PE=1 SV=1	79	1	0.928966	18.8799	21.4783	21.4783	19.9526	23.5505	18.197
108	63.6	tr|B5DFA3|B5DFA3_RAT	Bucs1 protein OS=Rattus norvegicus GN=Acsm1 PE=2 SV=1	50	1	0.77983	16.9044	14.5881	15.7036	15.5597	22.2843	19.2309
110	53.9	sp|Q6UPE1|ETFD_RAT	Electron transfer flavoprotein-ubiquinone oxidoreductase, mitochondrial OS=Rattus norvegicus GN=Etfdh PE=1 SV=1	51	1	1.08643	16.7494	20.1372	19.7697	18.8799	21.4783	20.7014
113	58.19	tr|Q5M964|Q5M964_RAT	Fumarate hydratase 1 OS=Rattus norvegicus GN=Fh PE=2 SV=1	69	1	1	3.83707	4.09261	6.0256	5.15229	10.7647	5.34564
114	69.81	sp|P41562|IDHC_RAT	Isocitrate dehydrogenase [NADP] cytoplasmic OS=Rattus norvegicus GN=Idh1 PE=1 SV=1	71	1	1.18032	15.5597	24.4343	18.5353	20.5116	27.7971	28.5759
116	67.37	sp|Q60587|ECHB_RAT	Trifunctional enzyme subunit beta, mitochondrial OS=Rattus norvegicus GN=Hadhb PE=1 SV=1	58	1	1.1272	7.72681	13.1826	11.8032	12.942	21.2814	18.5353
118	67.85	sp|Q5XIT9|MCCB_RAT	Methylcrotonoyl-CoA carboxylase beta chain, mitochondrial OS=Rattus norvegicus GN=Mccc2 PE=2 SV=1	45	1	0.963829	10.3753	12.4738	12.5892	10.666	17.5388	17.8649
120	78.88	sp|Q03248|BUP1_RAT	Beta-ureidopropionase OS=Rattus norvegicus GN=Upb1 PE=1 SV=1	61	1	1.5417	11.695	10.2802	16.1436	12.3595	19.4089	18.3654
125	60.77	tr|B1WBN9|B1WBN9_RAT	Pyruvate kinase OS=Rattus norvegicus GN=Pklr PE=2 SV=1	43	1	2.46604	22.9087	24.2103	19.7697	21.2814	16.9044	16.7494
126	58.54	sp|Q920L2|SDHA_RAT	Succinate dehydrogenase [ubiquinone] flavoprotein subunit, mitochondrial OS=Rattus norvegicus GN=Sdha PE=1 SV=1	46	1	0.737904	5.91562	7.24436	6.36796	8.16582	3.69828	5.80764
127	78.38	tr|B0BNF9|B0BNF9_RAT	Hydroxyacid oxidase 1 OS=Rattus norvegicus GN=Hao1 PE=1 SV=1	64	1	0.794328	21.4783	23.3346	20.7014	18.3654	25.8226	26.546
128	83.43	sp|P04636|MDHM_RAT	Malate dehydrogenase, mitochondrial OS=Rattus norvegicus GN=Mdh2 PE=1 SV=2	87	1	1.09648	8.24138	10.9648	12.1339	10.8643	21.8776	16.4437
130	58.58	sp|P16303|CES1D_RAT	Carboxylesterase 1D OS=Rattus norvegicus GN=Ces1d PE=1 SV=2	48	1	0.855067	18.8799	23.7684	20.893	21.677	21.8776	23.9883
131	69.75	sp|Q68FS4|AMPL_RAT	Cytosol aminopeptidase OS=Rattus norvegicus GN=Lap3 PE=1 SV=1	62	1	0.937562	11.9124	17.5388	18.8799	17.0608	25.5859	19.9526
132	61.46	sp|Q63150|DPYS_RAT	Dihydropyrimidinase OS=Rattus norvegicus GN=Dpys PE=1 SV=2	63	1	0.679204	9.72747	13.0617	12.3595	12.8233	18.8799	13.0617
136	84.53	sp|O35077|GPDA_RAT	Glycerol-3-phosphate dehydrogenase [NAD(+)], cytoplasmic OS=Rattus norvegicus GN=Gpd1 PE=1 SV=4	51	1	1.20226	23.7684	25.8226	19.7697	21.2814	14.8594	14.5881
140	78.51	sp|P19112|F16P1_RAT	Fructose-1,6-bisphosphatase 1 OS=Rattus norvegicus GN=Fbp1 PE=1 SV=2	60	1	1.05682	23.1206	31.0456	31.0456	28.3139	23.9883	28.5759
144	73.8	sp|P50554|GABT_RAT	4-aminobutyrate aminotransferase, mitochondrial OS=Rattus norvegicus GN=Abat PE=1 SV=3	37	1	0.765597	6.79204	7.94328	5.29664	6.54636	12.8233	13.4277
145	84.14	sp|P14604|ECHM_RAT	Enoyl-CoA hydratase, mitochondrial OS=Rattus norvegicus GN=Echs1 PE=1 SV=1	69	1	0.77983	12.3595	14.4544	12.2462	14.7231	24.4343	13.0617
146	53.33	tr|F1M609|F1M609_RAT	Acyl-coenzyme A oxidase OS=Rattus norvegicus GN=Acox1 PE=3 SV=2	44	1	0.903649	11.0662	12.5892	12.942	14.5881	8.24138	9.2045
148	58.13	tr|Q5U3Z7|Q5U3Z7_RAT	Serine hydroxymethyltransferase OS=Rattus norvegicus GN=Shmt2 PE=2 SV=1	46	1	0.946237	16.9044	19.4089	16.9044	19.4089	31.6228	29.6483
151	48.16	sp|Q5XHZ0|TRAP1_RAT	Heat shock protein 75 kDa, mitochondrial OS=Rattus norvegicus GN=Trap1 PE=1 SV=1	35	1	1.30617	5.49541	6.91831	6.42688	5.86138	5.59758	5.15229
152	45.9	sp|P18886|CPT2_RAT	Carnitine O-palmitoyltransferase 2, mitochondrial OS=Rattus norvegicus GN=Cpt2 PE=1 SV=1	39	1	1.03753	13.6773	17.378	14.7231	13.0617	19.0546	17.8649
154	69.94	sp|P31210|AK1D1_RAT	3-oxo-5-beta-steroid 4-dehydrogenase OS=Rattus norvegicus GN=Akr1d1 PE=1 SV=1	45	1	1.69044	18.3654	20.7014	17.7011	16.5959	31.6228	27.2898
155	25.35	tr|B5DEF6|B5DEF6_RAT	RGD1310159 protein OS=Rattus norvegicus GN=Acad10 PE=2 SV=1	30	1	1.2942	6.98232	5.70164	5.15229	10.4713	11.5878	10.9648
158	64.44	sp|P25093|FAAA_RAT	Fumarylacetoacetase OS=Rattus norvegicus GN=Fah PE=1 SV=1	71	1	1.25892	16.7494	16.9044	16.9044	19.5884	26.546	21.677
161	63.33	sp|Q63276|BAAT_RAT	Bile acid-CoA:amino acid N-acyltransferase OS=Rattus norvegicus GN=Baat PE=1 SV=2	48	1	1	34.6737	25.3513	24.4343	28.3139	14.0605	12.1339
162	84.78	sp|Q497B0|NIT2_RAT	Omega-amidase NIT2 OS=Rattus norvegicus GN=Nit2 PE=1 SV=1	60	1	1.13763	16.1436	20.1372	22.6987	19.2309	30.761	21.8776
170	74.37	tr|Q9EQS4|Q9EQS4_RAT	Cystathionase (Cystathionine gamma-lyase) OS=Rattus norvegicus GN=Cth PE=2 SV=2	85	1	1.0666	31.3329	31.6228	30.479	28.5759	26.7917	29.1072
171	60.51	sp|Q6P6R2|DLDH_RAT	Dihydrolipoyl dehydrogenase, mitochondrial OS=Rattus norvegicus GN=Dld PE=1 SV=1	53	1	0.648634	4.36516	9.0365	7.24436	8.70964	11.8032	11.3763
173	27.22	tr|G3V699|G3V699_RAT	Protein transport protein Sec31A OS=Rattus norvegicus GN=Sec31a PE=1 SV=1	30	1	2.0893	5.05825	5.80764	5.54626	4.48745	7.17794	4.69894
174	78.6	sp|Q03336|RGN_RAT	Regucalcin OS=Rattus norvegicus GN=Rgn PE=1 SV=3	49	1	1.25892	12.4738	14.7231	18.0302	20.893	26.0615	22.6987
175	67.83	sp|Q9WVK7|HCDH_RAT	Hydroxyacyl-coenzyme A dehydrogenase, mitochondrial OS=Rattus norvegicus GN=Hadh PE=2 SV=1	72	1	0.751623	14.3219	20.3236	20.1372	15.1356	22.2843	21.0863
176	60.68	sp|Q63081|PDIA6_RAT	Protein disulfide-isomerase A6 OS=Rattus norvegicus GN=Pdia6 PE=1 SV=2	48	1	0.92045	4.61318	7.11213	4.92039	4.01791	8.16582	7.17794
178	67.47	sp|O88618|FTCD_RAT	Formimidoyltransferase-cyclodeaminase OS=Rattus norvegicus GN=Ftcd PE=1 SV=4	51	1	1.05682	15.5597	19.5884	15.9956	19.2309	21.677	20.893
179	46.83	tr|D3ZDW1|D3ZDW1_RAT	Protein Uroc1 OS=Rattus norvegicus GN=Uroc1 PE=3 SV=2	52	1	0.679204	15.8489	14.0605	11.3763	14.5881	6.72977	8.16582
180	73.57	sp|P13803|ETFA_RAT	Electron transfer flavoprotein subunit alpha, mitochondrial OS=Rattus norvegicus GN=Etfa PE=1 SV=4	63	1	1.01859	16.7494	18.3654	21.0863	18.5353	32.5087	23.7684
182	67.69	sp|P51635|AK1A1_RAT	Alcohol dehydrogenase [NADP(+)] OS=Rattus norvegicus GN=Akr1a1 PE=1 SV=2	44	1	0.887156	12.2462	18.3654	16.1436	12.942	23.3346	21.4783
184	52.76	sp|Q64573|EST4_RAT	Liver carboxylesterase 4 OS=Rattus norvegicus PE=2 SV=2	44	1	1.18032	13.9316	15.9956	14.5881	17.7011	12.7057	13.6773
185	30.59	sp|P97608|OPLA_RAT	5-oxoprolinase OS=Rattus norvegicus GN=Oplah PE=1 SV=2	28	1	0.809096	3.69828	5.01187	3.22107	3.98107	2.208	3.83707
188	66.18	sp|P14480|FIBB_RAT	Fibrinogen beta chain OS=Rattus norvegicus GN=Fgb PE=1 SV=4	41	1	0.824138	9.63829	10.8643	9.28966	10	16.5959	12.1339
193	66.38	sp|P00481|OTC_RAT	Ornithine carbamoyltransferase, mitochondrial OS=Rattus norvegicus GN=Otc PE=1 SV=1	68	1	1.25892	24.4343	25.3513	21.4783	26.7917	28.5759	32.8095
195	91.97	sp|P52759|UK114_RAT	Ribonuclease UK114 OS=Rattus norvegicus GN=Hrsp12 PE=1 SV=3	90	1	0.946237	18.5353	19.9526	19.7697	18.197	35.9749	23.3346
199	67.35	sp|P29147|BDH_RAT	D-beta-hydroxybutyrate dehydrogenase, mitochondrial OS=Rattus norvegicus GN=Bdh1 PE=1 SV=2	81	1	1.18032	23.5505	23.3346	21.2814	21.2814	32.8095	26.0615
202	58.79	tr|Q5M7V3|Q5M7V3_RAT	LOC367586 protein OS=Rattus norvegicus GN=LOC367586 PE=2 SV=1	47	1	1.22462	10.2802	12.4738	11.0662	9.72747	13.0617	10
214	73.01	sp|P32551|QCR2_RAT	Cytochrome b-c1 complex subunit 2, mitochondrial OS=Rattus norvegicus GN=Uqcrc2 PE=1 SV=2	38	1	1.18032	14.4544	14.5881	14.3219	17.5388	11.5878	13.3045
215	66.82	tr|B1WBN3|B1WBN3_RAT	2-oxoisovalerate dehydrogenase subunit alpha, mitochondrial OS=Rattus norvegicus GN=Bckdha PE=1 SV=1	37	1	1.15878	5.70164	6.91831	8.87156	5.64937	11.1686	9.12011
216	81.18	sp|Q68FU3|ETFB_RAT	Electron transfer flavoprotein subunit beta OS=Rattus norvegicus GN=Etfb PE=2 SV=3	55	1	1.20226	16.4437	19.9526	22.4905	21.2814	29.6483	22.08
217	77.89	sp|Q9WVK3|PECR_RAT	Peroxisomal trans-2-enoyl-CoA reductase OS=Rattus norvegicus GN=Pecr PE=2 SV=1	47	1	1.2942	20.1372	23.7684	20.893	23.7684	26.3027	24.4343
219	60.78	sp|P27867|DHSO_RAT	Sorbitol dehydrogenase OS=Rattus norvegicus GN=Sord PE=2 SV=4	46	1	1.33045	20.3236	22.6987	21.4783	21.677	29.1072	20.7014
220	76.69	tr|B1H250|B1H250_RAT	Protein RGD1564894 OS=Rattus norvegicus GN=Glyatl1 PE=2 SV=1	48	1	0.981748	13.9316	17.378	17.5388	17.2187	30.761	16.4437
225	79.55	tr|F2W8B0|F2W8B0_RAT	Catechol-O-methyltransferase OS=Rattus norvegicus GN=Comt PE=4 SV=1	46	1	1.14815	25.3513	29.1072	27.0396	28.3139	31.3329	25.1189
228	58.43	sp|P08503|ACADM_RAT	Medium-chain specific acyl-CoA dehydrogenase, mitochondrial OS=Rattus norvegicus GN=Acadm PE=1 SV=1	45	1	1.19124	17.8649	21.4783	16.9044	21.0863	23.5505	22.9087
229	68.12	tr|Q6IMX3|Q6IMX3_RAT	Acetyl-Coenzyme A dehydrogenase, short chain, isoform CRA_a OS=Rattus norvegicus GN=Acads PE=2 SV=1	35	1	1.80302	12.8233	12.3595	16.9044	15.417	17.378	15.7036
230	56.05	sp|P25409|ALAT1_RAT	Alanine aminotransferase 1 OS=Rattus norvegicus GN=Gpt PE=1 SV=2	30	1	1.40605	10.0925	10.0925	6.25173	13.6773	10.5682	11.5878
231	81.79	tr|B0BN46|B0BN46_RAT	Grhpr protein OS=Rattus norvegicus GN=Grhpr PE=2 SV=1	47	1	0.887156	9.12011	9.2045	9.0365	12.5892	19.4089	14.4544
233	51.96	sp|P20059|HEMO_RAT	Hemopexin OS=Rattus norvegicus GN=Hpx PE=1 SV=3	28	1	1.35519	8.87156	9.46237	8.55067	5.70164	10.5682	6.19441
235	62.55	sp|P56522|ADRO_RAT	NADPH:adrenodoxin oxidoreductase, mitochondrial OS=Rattus norvegicus GN=Fdxr PE=1 SV=1	25	1	1.80302	6.98232	15.9956	10.3753	15.1356	16.9044	15.7036
237	70.79	tr|G3V6C2|G3V6C2_RAT	Protein Hgd OS=Rattus norvegicus GN=Hgd PE=4 SV=1	32	1	1.59956	20.1372	18.3654	17.0608	16.9044	20.1372	13.0617
239	56.19	sp|Q64611|CSAD_RAT	Cysteine sulfinic acid decarboxylase OS=Rattus norvegicus GN=Csad PE=1 SV=1	34	1	1.18032	23.7684	23.9883	22.9087	24.6604	12.4738	14.5881
240	50.98	sp|Q64565|AGT2_RAT	Alanine--glyoxylate aminotransferase 2, mitochondrial OS=Rattus norvegicus GN=Agxt2 PE=1 SV=2	33	1	1.5417	14.7231	15.9956	12.8233	13.5519	17.378	22.4905
244	75.35	tr|B1H216|B1H216_RAT	Hemoglobin alpha, adult chain 2 OS=Rattus norvegicus GN=Hba1 PE=2 SV=1	121	1	1.01859	12.0226	12.8233	13.1826	12.3595	24.8886	12.942
245	40.39	tr|B5DFH4|B5DFH4_RAT	Papss2 protein OS=Rattus norvegicus GN=Papss2 PE=2 SV=1	28	1	2.208	5.24808	5.39511	9.90832	6.72977	13.1826	8.55067
247	78.89	sp|P85973|PNPH_RAT	Purine nucleoside phosphorylase OS=Rattus norvegicus GN=Pnp PE=1 SV=1	46	1	0.887156	14.7231	13.9316	11.3763	9.81748	13.8038	11.8032
248	63.19	sp|P70584|ACDSB_RAT	Short/branched chain specific acyl-CoA dehydrogenase, mitochondrial OS=Rattus norvegicus GN=Acadsb PE=1 SV=1	30	1	0.672977	15.9956	17.8649	15.417	18.197	11.0662	9.0365
249	57.76	sp|P20814|CP2CD_RAT	Cytochrome P450 2C13, male-specific OS=Rattus norvegicus GN=Cyp2c13 PE=1 SV=1	38	1	1.2942	28.0543	22.4905	19.4089	18.7068	10	7.44732
256	78.23	sp|P63245|GBLP_RAT	Guanine nucleotide-binding protein subunit beta-2-like 1 OS=Rattus norvegicus GN=Gnb2l1 PE=1 SV=3	36	1	1.25892	2.83139	4.52898	4.28548	2.70396	3.49945	4.09261
262	71.38	sp|P50237|ST1C1_RAT	Sulfotransferase 1C1 OS=Rattus norvegicus GN=Sult1c1 PE=1 SV=1	36	1	1.04713	16.4437	19.2309	23.5505	21.4783	28.5759	26.7917
263	72.78	sp|Q62651|ECH1_RAT	Delta(3,5)-Delta(2,4)-dienoyl-CoA isomerase, mitochondrial OS=Rattus norvegicus GN=Ech1 PE=1 SV=2	45	1	0.77983	11.5878	14.7231	12.5892	15.5597	17.8649	17.8649
269	53.79	tr|Q68FZ8|Q68FZ8_RAT	Propionyl coenzyme A carboxylase, beta polypeptide OS=Rattus norvegicus GN=Pccb PE=2 SV=1	36	1	1.1272	17.8649	21.4783	20.893	19.9526	27.2898	25.1189
273	86.07	sp|P04041|GPX1_RAT	Glutathione peroxidase 1 OS=Rattus norvegicus GN=Gpx1 PE=1 SV=4	49	1	1.01859	17.5388	14.4544	15.8489	14.1906	33.1131	24.2103
279	53.3	tr|G3V6R5|G3V6R5_RAT	Sulfite oxidase OS=Rattus norvegicus GN=Suox PE=4 SV=1	40	1	0.912011	6.54636	5.59758	5.29664	6.60694	4.28548	5.64937
282	41.41	tr|Q6TXG7|Q6TXG7_RAT	Serine hydroxymethyltransferase OS=Rattus norvegicus GN=Shmt1 PE=2 SV=1	34	1	0.862979	9.72747	15.9956	13.0617	11.272	14.3219	15.5597
287	54.12	sp|Q64602|AADAT_RAT	Kynurenine/alpha-aminoadipate aminotransferase, mitochondrial OS=Rattus norvegicus GN=Aadat PE=1 SV=1	36	1	2.70396	21.0863	18.3654	20.1372	20.893	19.2309	16.9044
297	28.49	tr|D3ZUL3|D3ZUL3_RAT	Protein Col6a1 OS=Rattus norvegicus GN=Col6a1 PE=4 SV=1	33	1	1.47231	4.40555	4.44631	2.93765	4.74242	4.13048	2.72898
298	61.65	tr|D3ZUU8|D3ZUU8_RAT	Protein Sec14l4 OS=Rattus norvegicus GN=Sec14l4 PE=4 SV=1	29	1	0.660694	9.90832	13.5519	6.66807	10.9648	12.942	20.893
300	57.43	sp|P09118|URIC_RAT	Uricase OS=Rattus norvegicus GN=Uox PE=1 SV=3	23	1	1.38038	9.63829	14.4544	11.3763	13.1826	13.6773	13.1826
302	69.8	sp|Q02974|KHK_RAT	Ketohexokinase OS=Rattus norvegicus GN=Khk PE=1 SV=1	37	1	0.809096	16.5959	21.2814	19.7697	16.9044	23.3346	21.0863
307	83.49	tr|B6DYQ2|B6DYQ2_RAT	Glutathione S-transferase mu 2 OS=Rattus norvegicus GN=Gstm2 PE=2 SV=1	85	1	1.52757	20.5116	28.5759	27.5423	23.9883	31.6228	28.5759
311	69.16	tr|D4A2K1|D4A2K1_RAT	Protein Hoga1 OS=Rattus norvegicus GN=Hoga1 PE=3 SV=1	34	1	1.1695	20.3236	21.0863	21.2814	18.3654	31.3329	23.7684
312	33.7	sp|Q4KLP0|DHTK1_RAT	Probable 2-oxoglutarate dehydrogenase E1 component DHKTD1, mitochondrial OS=Rattus norvegicus GN=Dhtkd1 PE=2 SV=1	23	1	1.19124	6.08135	6.72977	8.79023	6.30957	5.86138	9.90832
315	69.95	sp|Q06647|ATPO_RAT	ATP synthase subunit O, mitochondrial OS=Rattus norvegicus GN=Atp5o PE=1 SV=1	46	1	0.824138	9.12011	10.4713	8.55067	8.24138	21.677	17.2187
316	62.96	sp|P24329|THTR_RAT	Thiosulfate sulfurtransferase OS=Rattus norvegicus GN=Tst PE=1 SV=3	51	1	1.09648	17.8649	22.4905	21.0863	20.3236	29.9226	27.7971
321	65.72	sp|Q07523|HAOX2_RAT	Hydroxyacid oxidase 2 OS=Rattus norvegicus GN=Hao2 PE=1 SV=2	29	1	0.685488	9.90832	11.5878	13.6773	10.4713	10.0925	12.0226
322	51.64	tr|G3V734|G3V734_RAT	2,4-dienoyl CoA reductase 1, mitochondrial, isoform CRA_a OS=Rattus norvegicus GN=Decr1 PE=4 SV=1	45	1	1.2942	20.3236	20.3236	20.893	18.7068	24.2103	25.1189
323	34.38	sp|Q66HA8|HS105_RAT	Heat shock protein 105 kDa OS=Rattus norvegicus GN=Hsph1 PE=2 SV=1	22	1	1	5.59758	5.86138	4.87529	6.48634	5.34564	5.05825
328	77.61	sp|P29266|3HIDH_RAT	3-hydroxyisobutyrate dehydrogenase, mitochondrial OS=Rattus norvegicus GN=Hibadh PE=1 SV=3	52	1	0.862979	5.86138	11.5878	11.3763	8.3946	17.0608	8.55067
339	50.85	sp|P13221|AATC_RAT	Aspartate aminotransferase, cytoplasmic OS=Rattus norvegicus GN=Got1 PE=1 SV=3	37	1	1.36773	8.95365	8.47227	8.01678	8.62979	9.12011	11.3763
343	70.28	sp|P46953|3HAO_RAT	3-hydroxyanthranilate 3,4-dioxygenase OS=Rattus norvegicus GN=Haao PE=1 SV=2	41	1	0.824138	13.0617	12.4738	19.2309	17.378	23.9883	18.8799
344	51.05	sp|Q0VGK3|GLCTK_RAT	Glycerate kinase OS=Rattus norvegicus GN=Glyctk PE=2 SV=1	27	1	1.38038	6.79204	6.79204	6.48634	8.01678	8.55067	9.28966
349	32.58	tr|G3V843|G3V843_RAT	Prothrombin OS=Rattus norvegicus GN=F2 PE=3 SV=1	22	1	1.25892	2.10863	2.88403	4.01791	3.69828	7.87046	6.72977
350	74.69	sp|P11348|DHPR_RAT	Dihydropteridine reductase OS=Rattus norvegicus GN=Qdpr PE=1 SV=1	43	1	0.870964	7.51623	9.54993	7.24436	7.7983	3.87258	5.80764
352	23.96	tr|D4A7D7|D4A7D7_RAT	Hexose-6-phosphate dehydrogenase (Glucose 1-dehydrogenase) (Predicted), isoform CRA_b OS=Rattus norvegicus GN=H6pd PE=4 SV=1	21	1	1.2942	5.01187	5.7544	7.94328	6.08135	7.87046	9.54993
353	55.23	sp|P29410|KAD2_RAT	Adenylate kinase 2, mitochondrial OS=Rattus norvegicus GN=Ak2 PE=2 SV=2	37	1	0.946237	12.4738	14.0605	12.942	12.0226	23.5505	18.3654
359	38.77	tr|G3V6P2|G3V6P2_RAT	Dihydrolipoamide S-succinyltransferase (E2 component of 2-oxo-glutarate complex), isoform CRA_a OS=Rattus norvegicus GN=Dlst PE=3 SV=1	39	1	0.613762	5.7544	6.25173	4.69894	6.48634	10.5682	6.66807
360	73.3	sp|Q6AYQ8|FAHD1_RAT	Acylpyruvase FAHD1, mitochondrial OS=Rattus norvegicus GN=Fahd1 PE=2 SV=1	26	1	0.636796	9.2045	10.3753	8.62979	9.54993	17.378	14.3219
367	71.47	sp|Q64640|ADK_RAT	Adenosine kinase OS=Rattus norvegicus GN=Adk PE=1 SV=3	38	1	1.01859	12.5892	12.0226	11.4815	14.3219	17.8649	19.7697
368	46.7	sp|P32232|CBS_RAT	Cystathionine beta-synthase OS=Rattus norvegicus GN=Cbs PE=1 SV=3	21	1	0.990832	12.942	13.1826	15.7036	18.8799	12.1339	17.378
370	68.4	sp|Q68G31|PBLD_RAT	Phenazine biosynthesis-like domain-containing protein OS=Rattus norvegicus GN=Pbld PE=2 SV=1	24	1	1.70608	16.4437	25.1189	23.5505	16.4437	34.0408	24.6604
377	21.92	sp|Q01177|PLMN_RAT	Plasminogen OS=Rattus norvegicus GN=Plg PE=2 SV=2	16	1	1.6293	3.63078	5.70164	4.69894	5.24808	7.87046	4.32514
378	57.04	tr|Q3B8N9|Q3B8N9_RAT	Biphenyl hydrolase-like (Serine hydrolase) OS=Rattus norvegicus GN=Bphl PE=2 SV=1	22	1	1.07647	13.5519	20.3236	20.893	19.5884	26.7917	27.0396
384	49.4	tr|Q65ZS7|Q65ZS7_RAT	Rat apolipoprotein E protein OS=Rattus norvegicus PE=4 SV=1	25	1	1.94089	7.58578	7.37904	8.16582	6.60694	4.01791	4.7863
386	63.6	tr|O55215|O55215_RAT	Ribosomal protein S2 OS=Rattus norvegicus GN=Rps2-ps6 PE=2 SV=1	22	1	0.972747	7.7983	11.695	10.9648	9.46237	12.1339	12.2462
391	55.02	tr|Q68G41|Q68G41_RAT	Dodecenoyl-Coenzyme A delta isomerase (3,2 trans-enoyl-Coenzyme A isomerase) OS=Rattus norvegicus GN=Eci1 PE=2 SV=1	28	1	1.1695	14.4544	19.5884	17.378	19.2309	22.9087	26.3027
395	55.48	tr|D3ZT90|D3ZT90_RAT	Glutaryl-Coenzyme A dehydrogenase (Predicted) OS=Rattus norvegicus GN=Gcdh PE=3 SV=1	50	1	1.05682	17.378	21.8776	21.4783	21.4783	23.5505	30.1995
396	64.96	sp|Q5XIC0|ECI2_RAT	Enoyl-CoA delta isomerase 2, mitochondrial OS=Rattus norvegicus GN=Eci2 PE=1 SV=1	38	1	0.711214	8.31764	10.3753	10.5682	9.0365	16.9044	13.5519
397	53.55	sp|P57093|PAHX_RAT	Phytanoyl-CoA dioxygenase, peroxisomal OS=Rattus norvegicus GN=Phyh PE=1 SV=2	31	1	0.990832	14.3219	17.0608	13.6773	17.8649	25.8226	12.1339
400	46.46	sp|Q3MIF4|XYLB_RAT	Xylulose kinase OS=Rattus norvegicus GN=Xylb PE=2 SV=1	27	1	1.44544	15.5597	18.8799	18.5353	13.6773	17.0608	17.2187
402	53.89	sp|P06866|HPT_RAT	Haptoglobin OS=Rattus norvegicus GN=Hp PE=1 SV=3	22	1	1.61436	10.9648	14.5881	15.417	9.2045	16.1436	11.4815
406	39.09	sp|Q3KRE0|ATAD3_RAT	ATPase family AAA domain-containing protein 3 OS=Rattus norvegicus GN=Atad3 PE=1 SV=1	22	1	0.862979	2.18776	3.43558	4.28548	3.66438	3.83707	3.53183
407	40.84	tr|Q6IMX8|Q6IMX8_RAT	Acyl-CoA thioesterase 2 OS=Rattus norvegicus GN=Acot2 PE=2 SV=1	23	1	0.928966	13.6773	17.8649	18.7068	14.8594	22.4905	16.5959
410	39.67	tr|Q6P3V9|Q6P3V9_RAT	60S ribosomal protein L4 OS=Rattus norvegicus GN=Rpl4 PE=2 SV=1	17	1	0.698232	14.8594	15.9956	20.3236	15.417	16.9044	21.2814
414	44.27	sp|Q58FK9|KAT3_RAT	Kynurenine--oxoglutarate transaminase 3 OS=Rattus norvegicus GN=Ccbl2 PE=2 SV=1	27	1	0.672977	9.12011	9.37562	8.87156	7.17794	7.17794	9.46237
416	68.99	tr|G3V9Z4|G3V9Z4_RAT	Putative L-aspartate dehydrogenase OS=Rattus norvegicus GN=Aspdh PE=4 SV=1	25	1	1.72187	7.58578	7.24436	6.19441	6.48634	12.5892	10.1859
421	58.31	sp|Q8CG45|ARK72_RAT	Aflatoxin B1 aldehyde reductase member 2 OS=Rattus norvegicus GN=Akr7a2 PE=1 SV=2	29	1	0.972747	5.24808	4.36516	4.36516	4.52898	6.13762	6.0256
422	70.88	sp|O08557|DDAH1_RAT	N(G),N(G)-dimethylarginine dimethylaminohydrolase 1 OS=Rattus norvegicus GN=Ddah1 PE=1 SV=3	25	1	0.672977	2.42103	2.77971	4.20727	3.94457	6.36796	5.7544
424	58.05	sp|P97584|PTGR1_RAT	Prostaglandin reductase 1 OS=Rattus norvegicus GN=Ptgr1 PE=2 SV=3	22	1	0.496592	9.54993	12.942	9.0365	13.5519	14.4544	11.5878
430	41.35	sp|P02680|FIBG_RAT	Fibrinogen gamma chain OS=Rattus norvegicus GN=Fgg PE=1 SV=3	20	1	0.672977	3.37287	3.0761	1.51356	1.70608	2.75423	3.10456
431	42.1	tr|E9PT65|E9PT65_RAT	Protein Rdx OS=Rattus norvegicus GN=Rdx PE=4 SV=1	32	1	0.698232	1.65959	2.60615	1.83654	2.05116	1.58489	2.88403
437	42.45	tr|G3V945|G3V945_RAT	Aldehyde dehydrogenase family 5, subfamily A1 OS=Rattus norvegicus GN=Aldh5a1 PE=3 SV=1	27	1	0.972747	6.48634	7.94328	7.44732	9.81748	7.04693	6.0256
452	48.7	sp|O89049|TRXR1_RAT	Thioredoxin reductase 1, cytoplasmic OS=Rattus norvegicus GN=Txnrd1 PE=1 SV=5	23	1	1.1695	7.58578	5.70164	6.66807	6.0256	6.85488	7.24436
455	73.21	sp|O35244|PRDX6_RAT	Peroxiredoxin-6 OS=Rattus norvegicus GN=Prdx6 PE=1 SV=3	37	1	2.01372	14.8594	18.8799	17.378	14.3219	34.9945	23.7684
468	32.53	tr|D3ZGU2|D3ZGU2_RAT	Protein Acss3 OS=Rattus norvegicus GN=Acss3 PE=4 SV=1	17	1	1.52757	8.55067	8.47227	9.12011	7.04693	5.19996	8.62979
472	35.13	sp|P08461|ODP2_RAT	Dihydrolipoyllysine-residue acetyltransferase component of pyruvate dehydrogenase complex, mitochondrial OS=Rattus norvegicus GN=Dlat PE=1 SV=3	17	1	0.963829	3.22107	2.44343	3.0761	2.72898	3.43558	3.83707
473	41.76	sp|Q4QQW3|HOT_RAT	Hydroxyacid-oxoacid transhydrogenase, mitochondrial OS=Rattus norvegicus GN=Adhfe1 PE=1 SV=1	18	1	1.97697	12.3595	14.8594	12.2462	12.3595	27.0396	21.4783
476	40.24	sp|Q920F5|DCMC_RAT	Malonyl-CoA decarboxylase, mitochondrial OS=Rattus norvegicus GN=Mlycd PE=1 SV=1	16	1	1.2942	4.96592	4.16869	2.77971	4.44631	4.28548	5.44503
478	63.11	sp|Q920P0|DCXR_RAT	L-xylulose reductase OS=Rattus norvegicus GN=Dcxr PE=1 SV=1	20	1	0.704693	2.42103	3.19154	3.37287	3.53183	4.57088	4.96592
480	66	sp|Q3MIE0|ECHD3_RAT	Enoyl-CoA hydratase domain-containing protein 3, mitochondrial OS=Rattus norvegicus GN=Echdc3 PE=2 SV=1	30	1	1.0666	13.4277	10	11.9124	13.4277	17.8649	11.1686
488	58.7	tr|M0RDH0|M0RDH0_RAT	Glycine N-methyltransferase OS=Rattus norvegicus GN=LOC100911564 PE=3 SV=1	33	1	1.34276	9.37562	11.695	10.1859	13.4277	18.3654	18.5353
502	81.28	sp|P31044|PEBP1_RAT	Phosphatidylethanolamine-binding protein 1 OS=Rattus norvegicus GN=Pebp1 PE=1 SV=3	48	1	1.00925	5.70164	6.19441	6.30957	6.19441	14.5881	9.90832
514	81.02	sp|P57113|MAAI_RAT	Maleylacetoacetate isomerase OS=Rattus norvegicus GN=Gstz1 PE=1 SV=2	28	1	1.24738	20.7014	18.3654	18.8799	19.9526	14.4544	17.7011
524	65.88	tr|A4PB92|A4PB92_RAT	Glycine N-acyltransferase OS=Rattus norvegicus GN=Glyat PE=2 SV=1	35	1	1.69044	14.3219	13.6773	13.0617	12.942	25.1189	22.4905
536	29	sp|P15083|PIGR_RAT	Polymeric immunoglobulin receptor OS=Rattus norvegicus GN=Pigr PE=2 SV=1	13	1	1.14815	3.7325	3.56451	4.48745	3.10456	2.33346	3.13329
554	30.64	sp|Q68FT3|PYRD2_RAT	Pyridine nucleotide-disulfide oxidoreductase domain-containing protein 2 OS=Rattus norvegicus GN=Pyroxd2 PE=2 SV=1	13	1	1.28233	6.42688	7.7983	5.24808	8.55067	16.9044	14.4544
556	53.59	tr|B0BNK6|B0BNK6_RAT	Branched chain keto acid dehydrogenase E1, beta polypeptide OS=Rattus norvegicus GN=Bckdhb PE=2 SV=1	20	1	0.809096	6.30957	4.44631	5.44503	5.01187	6.66807	3.83707
557	87.5	tr|Q6LDS4|Q6LDS4_RAT	Superoxide dismutase [Cu-Zn] OS=Rattus norvegicus GN=Sod1 PE=2 SV=1	46	1	0.946237	5.91562	6.13762	8.24138	8.09096	17.7011	9.2045
559	42.74	tr|Q4V8H5|Q4V8H5_RAT	Aspartyl aminopeptidase OS=Rattus norvegicus GN=Dnpep PE=2 SV=1	15	1	0.954993	8.70964	6.79204	10.3753	7.04693	15.417	7.37904
560	38.1	sp|Q5U2Q3|CK054_RAT	Ester hydrolase C11orf54 homolog OS=Rattus norvegicus PE=1 SV=1	16	1	0.679204	13.9316	10.4713	19.2309	14.3219	23.5505	16.4437
564	81.55	tr|B5DF65|B5DF65_RAT	Biliverdin reductase B (Flavin reductase (NADPH)) OS=Rattus norvegicus GN=Blvrb PE=2 SV=1	34	1	0.679204	9.28966	13.0617	14.5881	16.7494	22.4905	14.7231
567	51.36	tr|Q499R7|Q499R7_RAT	Ppa1 protein (Fragment) OS=Rattus norvegicus GN=Ppa1 PE=2 SV=1	22	1	0.691831	1.7378	3.04789	2.75423	2.31206	2.65461	1.95885
570	60.82	sp|Q811X6|CRYL1_RAT	Lambda-crystallin homolog OS=Rattus norvegicus GN=Cryl1 PE=2 SV=3	29	1	0.529663	1.33045	1.39316	1.90546	1.6293	3.04789	3.76704
576	64.47	tr|D4A830|D4A830_RAT	Protein Ppa2 OS=Rattus norvegicus GN=Ppa2 PE=4 SV=2	20	1	1.1272	11.695	9.54993	11.695	10	14.7231	13.9316
584	38.66	sp|Q68FT9|SCLY_RAT	Selenocysteine lyase OS=Rattus norvegicus GN=Scly PE=1 SV=1	17	1	1.85353	8.87156	8.47227	10.0925	6.19441	14.3219	11.4815
585	60.95	tr|B6DYQ7|B6DYQ7_RAT	Glutathione S-transferase pi OS=Rattus norvegicus GN=Gstp1 PE=2 SV=1	37	1	0.679204	3.83707	2.99226	3.19154	3.40408	5.39511	6.85488
591	95.76	sp|P80254|DOPD_RAT	D-dopachrome decarboxylase OS=Rattus norvegicus GN=Ddt PE=1 SV=3	41	1	1.05682	23.1206	21.677	22.2843	18.8799	32.8095	17.5388
593	80.12	sp|P31399|ATP5H_RAT	ATP synthase subunit d, mitochondrial OS=Rattus norvegicus GN=Atp5h PE=1 SV=3	30	1	0.77983	20.3236	25.5859	31.9154	23.9883	46.9894	36.3078
594	14.5	tr|D4A4X4|D4A4X4_RAT	Protein Cgn OS=Rattus norvegicus GN=Cgn PE=4 SV=1	14	1	0.981748	10.0925	10.7647	9.72747	10	13.9316	11.4815
608	39.62	sp|Q6IRK9|CBPQ_RAT	Carboxypeptidase Q OS=Rattus norvegicus GN=Cpq PE=1 SV=1	18	1	1.78649	11.4815	14.0605	12.0226	13.3045	4.57088	10.3753
611	69.96	sp|Q9WUS0|KAD4_RAT	Adenylate kinase 4, mitochondrial OS=Rattus norvegicus GN=Ak4 PE=2 SV=1	16	1	1.57036	15.8489	16.1436	15.1356	13.8038	23.5505	21.0863
612	37.86	sp|Q9JI85|NUCB2_RAT	Nucleobindin-2 OS=Rattus norvegicus GN=Nucb2 PE=2 SV=1	18	1	1.28233	8.09096	11.272	15.5597	9.12011	22.6987	15.9956
613	62.05	tr|Q5M884|Q5M884_RAT	Protein Eci3 OS=Rattus norvegicus GN=Eci3 PE=2 SV=1	24	1	1.75388	22.08	14.9969	15.417	14.1906	26.3027	19.4089
623	66.53	tr|G3V960|G3V960_RAT	Guanidinoacetate N-methyltransferase OS=Rattus norvegicus GN=Gamt PE=4 SV=1	22	1	0.972747	7.94328	9.90832	15.2757	10.666	19.9526	12.1339
625	59.66	tr|Q5BJN1|Q5BJN1_RAT	Protein Stard10 OS=Rattus norvegicus GN=Stard10 PE=2 SV=1	26	1	1.0666	15.2757	15.2757	15.7036	12.942	14.4544	15.1356
637	51.44	sp|P41034|TTPA_RAT	Alpha-tocopherol transfer protein OS=Rattus norvegicus GN=Ttpa PE=1 SV=1	13	1	0.731139	5.80764	6.85488	4.44631	5.97035	3.0761	3.22107
642	40.16	sp|Q8VBU2|NDRG2_RAT	Protein NDRG2 OS=Rattus norvegicus GN=Ndrg2 PE=1 SV=1	15	1	0.794328	2.60615	2.07014	2.48886	3.19154	4.01791	3.80189
646	38.86	tr|B0BNB9|B0BNB9_RAT	HtrA serine peptidase 2 OS=Rattus norvegicus GN=Htra2 PE=2 SV=1	14	1	2.55859	4.32514	4.32514	7.24436	7.44732	13.3045	8.16582
649	45.33	sp|Q6PDV7|RL10_RAT	60S ribosomal protein L10 OS=Rattus norvegicus GN=Rpl10 PE=1 SV=3	19	1	1.19124	4.32514	7.87046	7.44732	8.09096	5.54626	7.04693
661	41.91	sp|P13086|SUCA_RAT	Succinyl-CoA ligase [ADP/GDP-forming] subunit alpha, mitochondrial OS=Rattus norvegicus GN=Suclg1 PE=2 SV=2	23	1	0.744732	8.47227	14.1906	11.695	8.95365	20.7014	16.9044
677	43.81	tr|F1LU71|F1LU71_RAT	AU RNA binding protein/enoyl-coenzyme A hydratase (Predicted), isoform CRA_a OS=Rattus norvegicus GN=Auh PE=3 SV=2	14	1	1.19124	6.0256	9.12011	9.54993	4.96592	12.5892	11.695
680	28.18	tr|D3ZFJ6|D3ZFJ6_RAT	Lactamase, beta (Predicted) OS=Rattus norvegicus GN=Lactb PE=4 SV=1	17	1	1.6293	8.3946	14.1906	10.666	9.28966	9.28966	10.0925
683	30.28	sp|Q6AYT9|ACSM5_RAT	Acyl-coenzyme A synthetase ACSM5, mitochondrial OS=Rattus norvegicus GN=Acsm5 PE=2 SV=1	15	1	0.972747	3.49945	3.19154	2.96483	5.86138	6.85488	6.19441
685	54.43	tr|Q5PQK6|Q5PQK6_RAT	Nit1 protein OS=Rattus norvegicus GN=Nit1 PE=2 SV=1	16	1	0.937562	6.60694	8.70964	6.60694	4.87529	12.8233	10.5682
688	33.46	sp|Q9Z0J5|TRXR2_RAT	Thioredoxin reductase 2, mitochondrial OS=Rattus norvegicus GN=Txnrd2 PE=1 SV=3	15	1	1.94089	6.19441	9.46237	8.70964	11.272	11.4815	8.3946
694	59.34	tr|B6DYQ5|B6DYQ5_RAT	Glutathione S-transferase omega 1 OS=Rattus norvegicus PE=2 SV=1	16	1	1.57036	10.5682	15.8489	18.7068	13.9316	27.2898	24.6604
708	33.73	sp|Q5FVR5|ACNT2_RAT	Acyl-coenzyme A amino acid N-acyltransferase 2 OS=Rattus norvegicus GN=Acnat2 PE=2 SV=1	16	1	0.879022	24.2103	19.4089	15.5597	23.1206	9.81748	18.197
716	73.74	sp|Q562C9|MTND_RAT	1,2-dihydroxy-3-keto-5-methylthiopentene dioxygenase OS=Rattus norvegicus GN=Adi1 PE=2 SV=1	13	1	3.59749	13.0617	12.8233	15.8489	11.9124	12.8233	14.4544
717	67.61	tr|D4A0T0|D4A0T0_RAT	Protein Ndufb10 OS=Rattus norvegicus GN=Ndufb10 PE=4 SV=1	18	1	1	9.12011	14.0605	12.1339	14.8594	24.4343	14.7231
735	31.68	sp|O88637|PCY2_RAT	Ethanolamine-phosphate cytidylyltransferase OS=Rattus norvegicus GN=Pcyt2 PE=1 SV=1	10	1	0.963829	2.77971	3.43558	4.65586	3.31131	3.56451	4.36516
744	70.67	tr|B5DEN5|B5DEN5_RAT	Eukaryotic translation elongation factor 1 beta 2 OS=Rattus norvegicus GN=Eef1b2 PE=1 SV=1	13	1	1.2942	8.3946	7.44732	15.1356	8.24138	17.0608	10.5682
757	67.38	tr|B0BMV8|B0BMV8_RAT	Dihydrofolate reductase OS=Rattus norvegicus GN=Dhfr PE=2 SV=1	19	1	1.01859	21.8776	22.4905	24.4343	22.4905	31.0456	22.6987
783	43.13	tr|D3ZRM9|D3ZRM9_RAT	60S ribosomal protein L13 OS=Rattus norvegicus GN=LOC100360491 PE=3 SV=1	13	1	0.401791	6.13762	6.72977	8.55067	7.87046	8.55067	8.55067
814	40.71	tr|G3V647|G3V647_RAT	Protein RGD1566085 OS=Rattus norvegicus GN=Pdxk PE=4 SV=1	15	1	2.46604	8.01678	11.8032	9.72747	8.47227	13.1826	16.293
815	33.93	tr|G3V7Y3|G3V7Y3_RAT	ATP synthase subunit delta, mitochondrial OS=Rattus norvegicus GN=Atp5d PE=3 SV=1	21	1	0.42462	4.74242	4.44631	4.69894	2.96483	2.26987	3.34195
840	30.21	tr|D4AE56|D4AE56_RAT	Prostaglandin E synthase 2 (Predicted), isoform CRA_b OS=Rattus norvegicus GN=Ptges2 PE=3 SV=1	11	1	0.972747	2.33346	2.60615	2.63027	2.44343	5.15229	5.7544
842	41.58	sp|Q8VID1|DHRS4_RAT	Dehydrogenase/reductase SDR family member 4 OS=Rattus norvegicus GN=Dhrs4 PE=2 SV=2	13	1	1.83654	6.98232	11.695	9.46237	12.1339	17.378	15.8489
848	43.45	tr|Q6AXY8|Q6AXY8_RAT	Dehydrogenase/reductase (SDR family) member 1 OS=Rattus norvegicus GN=Dhrs1 PE=2 SV=1	12	1	0.903649	10.3753	7.7983	6.85488	7.24436	16.7494	16.9044
854	47.08	sp|P20788|UCRI_RAT	Cytochrome b-c1 complex subunit Rieske, mitochondrial OS=Rattus norvegicus GN=Uqcrfs1 PE=1 SV=2	18	1	0.879022	7.87046	7.94328	11.0662	9.46237	9.90832	7.72681
871	44.78	sp|P97532|THTM_RAT	3-mercaptopyruvate sulfurtransferase OS=Rattus norvegicus GN=Mpst PE=1 SV=3	17	1	0.591562	16.7494	13.8038	21.2814	13.6773	25.8226	20.3236
873	50.45	sp|P07895|SODM_RAT	Superoxide dismutase [Mn], mitochondrial OS=Rattus norvegicus GN=Sod2 PE=1 SV=2	34	1	1.70608	11.4815	23.7684	26.0615	20.1372	29.3765	23.9883
881	66.67	sp|P02793|FRIL1_RAT	Ferritin light chain 1 OS=Rattus norvegicus GN=Ftl1 PE=1 SV=3	31	1	1.04713	18.7068	20.1372	21.0863	23.5505	25.3513	27.5423
892	68.33	sp|P36972|APT_RAT	Adenine phosphoribosyltransferase OS=Rattus norvegicus GN=Aprt PE=1 SV=1	10	1	0.679204	12.0226	17.0608	10.0925	12.8233	14.4544	14.1906
898	23.97	tr|Q4FZU0|Q4FZU0_RAT	Acid phosphatase 6, lysophosphatidic OS=Rattus norvegicus GN=Acp6 PE=2 SV=1	10	1	1.15878	2.29087	3.49945	2.67917	4.20727	4.01791	4.32514
911	82.57	sp|P08009|GSTM4_RAT	Glutathione S-transferase Yb-3 OS=Rattus norvegicus GN=Gstm3 PE=1 SV=2	62	1	0.265461	8.79023	10	6.36796	12.2462	14.7231	11.695
913	34.99	sp|Q3B7U9|FKBP8_RAT	Peptidyl-prolyl cis-trans isomerase FKBP8 OS=Rattus norvegicus GN=Fkbp8 PE=2 SV=1	9	1	1.72187	6.91831	4.7863	4.20727	5.19996	3.90841	4.36516
938	25.12	sp|P09139|SPYA_RAT	Serine--pyruvate aminotransferase, mitochondrial OS=Rattus norvegicus GN=Agxt PE=1 SV=1	11	1	1.72187	15.9956	15.7036	12.8233	10.7647	22.4905	23.1206
947	56.15	sp|P62246|RS15A_RAT	40S ribosomal protein S15a OS=Rattus norvegicus GN=Rps15a PE=1 SV=2	14	1	0.544503	1.90546	1.45881	1.58489	2.80543	2.42103	1.77011
950	39.41	sp|Q7TS56|CBR4_RAT	Carbonyl reductase family member 4 OS=Rattus norvegicus GN=Cbr4 PE=2 SV=1	10	1	0.963829	6.72977	7.58578	7.17794	5.64937	9.0365	4.52898
959	39.93	sp|Q561R9|LACB2_RAT	Beta-lactamase-like protein 2 OS=Rattus norvegicus GN=Lactb2 PE=2 SV=1	9	1	1.40605	6.08135	6.36796	6.79204	5.10505	4.48745	5.80764
961	25.54	tr|C8YL70|C8YL70_RAT	DNA-directed polymerase delta interacting protein 2 OS=Rattus norvegicus GN=Poldip2 PE=2 SV=1	9	1	0.928966	2.70396	2.03236	1.85353	2.29087	3.28095	1.88799
974	37.85	tr|M0RCU5|M0RCU5_RAT	Protein Urad OS=Rattus norvegicus GN=Urad PE=4 SV=1	10	1	0.887156	14.3219	16.9044	13.1826	13.5519	26.3027	18.0302
979	74.78	tr|D4A4D5|D4A4D5_RAT	Protein LOC100362751 OS=Rattus norvegicus GN=LOC498555 PE=3 SV=1	20	1	1.80302	6.91831	8.55067	12.942	10.9648	20.5116	14.8594
1029	46.85	tr|Q4FZZ3|Q4FZZ3_RAT	Glutathione S-transferase OS=Rattus norvegicus GN=Gsta5 PE=2 SV=1	45	1	1.20226	38.0189	45.2898	43.2514	38.0189	15.9956	24.8886
1030	25.63	tr|Q5I0N0|Q5I0N0_RAT	Arylacetamide deacetylase (Esterase) OS=Rattus norvegicus GN=Aadac PE=2 SV=1	8	1	4.96592	22.2843	26.546	20.5116	17.7011	12.942	18.3654
1033	18	sp|Q68FR9-2|EF1D_RAT	Isoform 2 of Elongation factor 1-delta OS=Rattus norvegicus GN=Eef1d	15	1	1.38038	10.1859	7.44732	8.79023	8.31764	9.90832	10.666
1056	62.2	tr|B2RZD6|B2RZD6_RAT	Ndufa4 protein OS=Rattus norvegicus GN=Ndufa4 PE=2 SV=1	11	1	1.03753	11.9124	10.3753	10.8643	11.8032	19.9526	12.942
1072	42.17	tr|B5DER3|B5DER3_RAT	Hypertrophic agonist responsive protein B64, isoform CRA_b OS=Rattus norvegicus GN=Iah1 PE=2 SV=1	12	1	0.519996	11.8032	13.4277	14.5881	14.3219	20.7014	20.1372
1075	21.87	tr|B2GV75|B2GV75_RAT	D2hgdh protein OS=Rattus norvegicus GN=D2hgdh PE=2 SV=1	8	1	6.08135	10.7647	10.8643	16.4437	19.2309	16.4437	19.0546
1122	52.94	sp|P61354|RL27_RAT	60S ribosomal protein L27 OS=Rattus norvegicus GN=Rpl27 PE=2 SV=2	8	1	1.36773	30.479	32.2107	28.5759	23.1206	29.6483	32.2107
1132	44.79	tr|D4AB01|D4AB01_RAT	Histidine triad nucleotide binding protein 2 (Predicted), isoform CRA_a OS=Rattus norvegicus GN=Hint2 PE=4 SV=1	8	1	1.13763	7.37904	9.72747	8.31764	10.1859	15.9956	6.19441
1156	44.8	sp|O35796|C1QBP_RAT	Complement component 1 Q subcomponent-binding protein, mitochondrial OS=Rattus norvegicus GN=C1qbp PE=1 SV=2	12	1	2.05116	13.4277	17.5388	10.0925	16.7494	7.17794	8.47227
1163	75.86	sp|P11030|ACBP_RAT	Acyl-CoA-binding protein OS=Rattus norvegicus GN=Dbi PE=1 SV=3	11	1	1.38038	31.6228	33.7287	32.5087	37.6704	54.9541	30.1995
1165	16.13	tr|D4A904|D4A904_RAT	N-acetylglutamate synthase (Predicted), isoform CRA_a OS=Rattus norvegicus GN=Nags PE=4 SV=1	6	1	0.501187	2.42103	2.65461	2.53513	5.34564	3.49945	6.60694
1209	27.74	sp|Q9Z2M4|DECR2_RAT	Peroxisomal 2,4-dienoyl-CoA reductase OS=Rattus norvegicus GN=Decr2 PE=2 SV=1	6	1	0.816582	6.30957	4.28548	3.90841	5.49541	3.56451	4.7863
1244	21.13	sp|Q9JMB5|ADRM1_RAT	Proteasomal ubiquitin receptor ADRM1 OS=Rattus norvegicus GN=Adrm1 PE=2 SV=2	9	1	0.751623	5.91562	5.70164	3.04789	3.69828	8.47227	8.24138
1256	40.69	tr|B0BN81|B0BN81_RAT	40S ribosomal protein S5 OS=Rattus norvegicus GN=Rps5 PE=2 SV=1	15	1	0.47863	9.0365	9.63829	8.24138	7.04693	15.1356	17.0608
1387	65.05	sp|Q6PDU7|ATP5L_RAT	ATP synthase subunit g, mitochondrial OS=Rattus norvegicus GN=Atp5l PE=1 SV=2	11	1	1.51356	24.8886	25.1189	21.677	29.1072	26.3027	27.7971
1473	32.4	tr|G3V762|G3V762_RAT	Protein Tsta3 OS=Rattus norvegicus GN=Tsta3 PE=3 SV=1	9	1	0.928966	3.83707	3.7325	4.65586	3.49945	2.22844	3.98107
1476	27.56	tr|F1LPQ6|F1LPQ6_RAT	Uncharacterized protein (Fragment) OS=Rattus norvegicus PE=4 SV=1	13	1	1.1695	9.28966	7.51623	8.62979	7.7983	7.04693	6.85488
1581	27.75	tr|Q5UAJ6|Q5UAJ6_RAT	Cytochrome c oxidase subunit 2 OS=Rattus norvegicus GN=COX2 PE=3 SV=1	9	1	0.564937	23.9883	19.5884	13.3045	9.0365	4.01791	8.47227
1617	28.21	tr|B2RZD4|B2RZD4_RAT	60S ribosomal protein L34 OS=Rattus norvegicus GN=Rpl34 PE=2 SV=1	4	1	1.80302	17.7011	19.7697	23.5505	21.677	12.5892	14.0605
1813	22.9	tr|F1LSW7|F1LSW7_RAT	60S ribosomal protein L14 OS=Rattus norvegicus GN=Rpl14 PE=4 SV=1	9	1	2.33346	26.0615	19.2309	21.0863	20.893	32.5087	31.0456
1983	5.867	tr|D3Z8X6|D3Z8X6_RAT	Protein Dtx3l OS=Rattus norvegicus GN=Dtx3l PE=4 SV=1	3	1	0.432514	8.70964	11.5878	12.942	7.37904	10.666	4.65586
1988	82.99	sp|P11517|HBB2_RAT	Hemoglobin subunit beta-2 OS=Rattus norvegicus PE=1 SV=2	109	1	0.758578	8.47227	9.54993	17.7011	12.1339	22.9087	11.695
2127	39.47	tr|D4ADD7|D4ADD7_RAT	Glutaredoxin 5 homolog (S. cerevisiae) (Predicted), isoform CRA_b OS=Rattus norvegicus GN=Glrx5 PE=4 SV=1	5	1	0.870964	4.52898	5.15229	5.7544	6.66807	8.47227	5.97035
3045	74.39	sp|P04176|PH4H_RAT	Phenylalanine-4-hydroxylase OS=Rattus norvegicus GN=Pah PE=1 SV=3	51	1	1.61436	21.4783	31.3329	29.1072	19.2309	17.8649	11.695
4265	30.59	sp|P97608|OPLA_RAT	5-oxoprolinase OS=Rattus norvegicus GN=Oplah PE=1 SV=2	28	1	0.809096	3.69828	5.01187	3.22107	3.98107	2.208	3.83707
4336	44.79	tr|D4AB01|D4AB01_RAT	Histidine triad nucleotide binding protein 2 (Predicted), isoform CRA_a OS=Rattus norvegicus GN=Hint2 PE=4 SV=1	8	1	1.13763	7.37904	9.72747	8.31764	10.1859	15.9956	6.19441
4508	91.97	sp|P52759|UK114_RAT	Ribonuclease UK114 OS=Rattus norvegicus GN=Hrsp12 PE=1 SV=3	90	1	0.946237	18.5353	19.9526	19.7697	18.197	35.9749	23.3346
Protein No.	%Cov(95)	Accession	Protein Name	Peptides(95%)	113:113	114:113	115:113	116:113	117:113	118:113	119:113	121:113
3	54.47	tr|G3V852|G3V852_RAT	Protein Tln1 OS=Rattus norvegicus GN=Tln1 PE=1 SV=1	163	1	1.03753	0.214783	0.218776	0.224906	0.277971	0.122462	0.114815
5	43.26	tr|Q6XD99|Q6XD99_RAT	Non-erythroid spectrin beta OS=Rattus norvegicus GN=Sptbn1 PE=2 SV=1	106	1	0.912011	0.104713	0.0895365	0.0648634	0.1	0.092045	0.077983
6	47.97	tr|C0JPT7|C0JPT7_RAT	Filamin alpha OS=Rattus norvegicus GN=Flna PE=2 SV=1	121	1	1.08643	0.0461318	0.0698232	0.060256	0.0717794	0.121339	0.0912011
7	47.01	tr|E9PTU4|E9PTU4_RAT	Myosin-11 OS=Rattus norvegicus GN=Myh11 PE=4 SV=2	158	1	0.879022	0.0363078	0.0496592	0.0432514	0.0465586	0.0591562	0.0420727
9	51.4	sp|P11442|CLH1_RAT	Clathrin heavy chain 1 OS=Rattus norvegicus GN=Cltc PE=1 SV=3	94	1	0.887156	0.630957	0.47863	0.277971	0.505825	0.0870964	0.11272
14	63.51	sp|P85972|VINC_RAT	Vinculin OS=Rattus norvegicus GN=Vcl PE=1 SV=1	102	1	0.887156	0.0666807	0.125893	0.122462	0.144544	0.11272	0.141906
20	21.13	tr|F1LRT9|F1LRT9_RAT	Cytoplasmic dynein 1 heavy chain 1 OS=Rattus norvegicus GN=Dync1h1 PE=4 SV=2	80	1	1.0666	0.288403	0.21677	0.130617	0.222843	0.134276	0.0801678
36	67.53	tr|Q6GMN8|Q6GMN8_RAT	Actn1 protein OS=Rattus norvegicus GN=Actn1 PE=2 SV=1	76	1	0.83946	0.057544	0.0744732	0.0679204	0.0981748	0.0505825	0.0420727
51	74.58	sp|P11980-2|KPYM_RAT	Isoform M2 of Pyruvate kinase PKM OS=Rattus norvegicus GN=Pkm	98	1	0.92045	0.0452898	0.0461318	0.0529663	0.0319154	0.0972747	0.049204
65	56.24	sp|P48679|LMNA_RAT	Prelamin-A/C OS=Rattus norvegicus GN=Lmna PE=1 SV=1	63	1	0.972747	0.0501187	0.0831764	0.149969	0.123595	0.207014	0.187068
71	45.44	sp|P11507-2|AT2A2_RAT	Isoform 2 of Sarcoplasmic/endoplasmic reticulum calcium ATPase 2 OS=Rattus norvegicus GN=Atp2a2	79	1	0.862979	0.0816582	0.111686	0.10666	0.138038	0.077983	0.0636796
82	42.62	sp|P06685|AT1A1_RAT	Sodium/potassium-transporting ATPase subunit alpha-1 OS=Rattus norvegicus GN=Atp1a1 PE=1 SV=1	70	1	0.912011	0.559758	0.474242	0.192309	0.501187	0.134276	0.0801678
87	51.74	tr|F1LP60|F1LP60_RAT	Moesin (Fragment) OS=Rattus norvegicus GN=Msn PE=4 SV=1	51	1	0.77983	0.0937562	0.203236	0.139316	0.207014	0.165959	0.141906
103	22.44	tr|D3ZFU9|D3ZFU9_RAT	Protein Mylk OS=Rattus norvegicus GN=Mylk PE=4 SV=2	49	1	0.928966	0.0461318	0.0630957	0.0515229	0.0474242	0.0660693	0.0448745
122	30.49	tr|F1MAA7|F1MAA7_RAT	Protein Lamc1 OS=Rattus norvegicus GN=Lamc1 PE=4 SV=1	53	1	0.862979	0.0505825	0.0580764	0.0487529	0.0570164	0.0698232	0.042462
124	78.85	sp|P05065|ALDOA_RAT	Fructose-bisphosphate aldolase A OS=Rattus norvegicus GN=Aldoa PE=1 SV=2	83	1	1.21339	0.212814	0.275423	0.366438	0.205116	0.420727	0.328095
129	51.16	sp|Q68FP1-2|GELS_RAT	Isoform 2 of Gelsolin OS=Rattus norvegicus GN=Gsn	54	1	0.946237	0.0383707	0.0544503	0.0591562	0.0691831	0.0685488	0.060256
138	32.58	sp|Q9QW07-3|PLCB4_RAT	Isoform C of 1-phosphatidylinositol 4,5-bisphosphate phosphodiesterase beta-4 OS=Rattus norvegicus GN=Plcb4	39	1	0.847227	0.0519996	0.0405509	0.0296483	0.0452898	0.0405509	0.0267917
153	68.14	sp|Q07936|ANXA2_RAT	Annexin A2 OS=Rattus norvegicus GN=Anxa2 PE=1 SV=2	55	1	0.937562	0.0288403	0.0529663	0.0559758	0.0428548	0.0505825	0.0559758
167	16.72	tr|F1LMV6|F1LMV6_RAT	Protein Dsp OS=Rattus norvegicus GN=Dsp PE=1 SV=1	42	1	1	0.465586	0.349945	0.591562	0.337287	0.188799	0.161436
172	32.83	tr|G3V7Q7|G3V7Q7_RAT	IQ motif containing GTPase activating protein 1 (Predicted), isoform CRA_b OS=Rattus norvegicus GN=Iqgap1 PE=4 SV=1	50	1	0.870964	0.185353	0.161436	0.242103	0.197697	0.180302	0.144544
183	32.81	sp|Q2TA68|OPA1_RAT	Dynamin-like 120 kDa protein, mitochondrial OS=Rattus norvegicus GN=Opa1 PE=1 SV=1	31	1	1.07647	0.255859	0.409261	0.420727	0.608135	0.244343	0.30761
194	25.69	sp|P97536|CAND1_RAT	Cullin-associated NEDD8-dissociated protein 1 OS=Rattus norvegicus GN=Cand1 PE=1 SV=1	26	1	1	0.474242	0.288403	0.229087	0.325087	0.100925	0.0586138
209	44.41	tr|D4A133|D4A133_RAT	Protein Atp6v1a OS=Rattus norvegicus GN=Atp6v1a PE=3 SV=1	29	1	0.928966	0.114815	0.203236	0.147231	0.105682	0.0981748	0.136773
242	62.06	sp|P47942|DPYL2_RAT	Dihydropyrimidinase-related protein 2 OS=Rattus norvegicus GN=Dpysl2 PE=1 SV=1	53	1	1	0.0401791	0.0870964	0.0758578	0.0809096	0.077983	0.0564937
243	32.71	sp|Q66HD0|ENPL_RAT	Endoplasmin OS=Rattus norvegicus GN=Hsp90b1 PE=1 SV=2	25	1	0.765597	0.149969	0.20893	0.244343	0.102802	0.161436	0.183654
250	20.54	tr|M0R6K0|M0R6K0_RAT	Laminin subunit beta-2 OS=Rattus norvegicus GN=Lamb2 PE=4 SV=1	43	1	1.01859	0.0448745	0.0737904	0.0691831	0.0717794	0.0787046	0.0487529
252	55.91	sp|P07335|KCRB_RAT	Creatine kinase B-type OS=Rattus norvegicus GN=Ckb PE=1 SV=2	51	1	0.92045	0.0515229	0.0691831	0.057544	0.0452898	0.0765597	0.0570164
255	27.81	tr|D3ZR53|D3ZR53_RAT	Protein phosphatase 1 regulatory subunit 12 OS=Rattus norvegicus GN=Ppp1r12a PE=1 SV=2	25	1	0.83946	0.0383707	0.0299226	0.0698232	0.0591562	0.0570164	0.0394457
260	34.35	tr|F1M9V7|F1M9V7_RAT	Protein Npepps OS=Rattus norvegicus GN=Npepps PE=4 SV=1	31	1	1.03753	0.155597	0.165959	0.100925	0.214783	0.130617	0.0794328
268	63.33	tr|Q6P725|Q6P725_RAT	Desmin OS=Rattus norvegicus GN=Des PE=2 SV=1	44	1	0.946237	0.0772681	0.121339	0.0660693	0.115878	0.108643	0.0870964
270	32.78	tr|M0R9D5|M0R9D5_RAT	Protein Ahnak OS=Rattus norvegicus GN=Ahnak PE=1 SV=1	71	1	0.954993	0.0416869	0.057544	0.0529663	0.0436516	0.133045	0.0432514
271	29.17	tr|G3V8Q4|G3V8Q4_RAT	Protein Rbp3 OS=Rattus norvegicus GN=Rbp3 PE=4 SV=1	42	1	0.717794	0.0394457	0.0233346	0.0229087	0.0210863	0.0283139	0.0313329
277	37.85	sp|O35303-2|DNM1L_RAT	Isoform 2 of Dynamin-1-like protein OS=Rattus norvegicus GN=Dnm1l	24	1	0.787046	0.158489	0.398107	0.197697	0.229087	0.432514	0.20893
278	19.44	sp|D3ZHA0|FLNC_RAT	Filamin-C OS=Rattus norvegicus GN=Flnc PE=1 SV=1	48	1	0.809096	0.167494	0.113763	0.0855067	0.0704693	0.103753	0.0831764
285	21.95	sp|P28023|DCTN1_RAT	Dynactin subunit 1 OS=Rattus norvegicus GN=Dctn1 PE=1 SV=2	23	1	0.887156	0.185353	0.235505	0.15417	0.285759	0.0946237	0.135519
291	35.31	tr|D3ZVQ0|D3ZVQ0_RAT	Ubiquitin carboxyl-terminal hydrolase OS=Rattus norvegicus GN=Usp5 PE=3 SV=1	22	1	0.847227	0.505825	0.444631	0.398107	0.343558	0.0946237	0.147231
314	70.98	sp|P62260|1433E_RAT	14-3-3 protein epsilon OS=Rattus norvegicus GN=Ywhae PE=1 SV=1	33	1	0.879022	0.178649	0.224906	0.128233	0.125893	0.0291072	0.0366438
317	98.66	sp|P62161|CALM_RAT	Calmodulin OS=Rattus norvegicus GN=Calm1 PE=1 SV=2	125	1	0.937562	0.0420727	0.0862978	0.135519	0.121339	0.283139	0.127057
319	57.14	sp|P62815|VATB2_RAT	V-type proton ATPase subunit B, brain isoform OS=Rattus norvegicus GN=Atp6v1b2 PE=1 SV=1	24	1	0.870964	0.151356	0.138038	0.12942	0.0946237	0.0608135	0.0409261
361	27.2	sp|Q4FZT9|PSMD2_RAT	26S proteasome non-ATPase regulatory subunit 2 OS=Rattus norvegicus GN=Psmd2 PE=2 SV=1	21	1	0.946237	0.619441	0.387258	0.226986	0.519996	0.121339	0.201372
365	36.5	tr|Q5XI34|Q5XI34_RAT	Protein Ppp2r1a OS=Rattus norvegicus GN=Ppp2r1a PE=2 SV=1	24	1	0.887156	0.416869	0.343558	0.157036	0.346737	0.083946	0.107647
372	28.24	sp|Q641Y8|DDX1_RAT	ATP-dependent RNA helicase DDX1 OS=Rattus norvegicus GN=Ddx1 PE=2 SV=1	20	1	1.05682	0.37325	0.340408	0.325087	0.432514	0.401791	0.188799
394	50.9	sp|P42123|LDHB_RAT	L-lactate dehydrogenase B chain OS=Rattus norvegicus GN=Ldhb PE=1 SV=2	51	1	0.954993	0.015417	0.0180302	0.0145881	0.018197	0.0246604	0.0172187
398	18.22	tr|D4ADW6|D4ADW6_RAT	Protein Ktn1 OS=Rattus norvegicus GN=Ktn1 PE=4 SV=2	19	1	0.912011	0.510505	0.510505	0.138038	0.366438	0.178649	0.21677
401	19.77	tr|D3ZA84|D3ZA84_RAT	Protein Tln2 OS=Rattus norvegicus GN=Tln2 PE=4 SV=2	38	1	0.981748	0.285759	0.194089	0.337287	0.461318	0.169044	0.185353
413	49.32	sp|P47853|PGS1_RAT	Biglycan OS=Rattus norvegicus GN=Bgn PE=2 SV=1	26	1	0.963829	0.077983	0.0591562	0.0937562	0.0642688	0.12942	0.0794328
415	43.46	sp|Q08163|CAP1_RAT	Adenylyl cyclase-associated protein 1 OS=Rattus norvegicus GN=Cap1 PE=1 SV=3	24	1	0.981748	0.369828	0.457088	0.469894	0.524808	0.591562	0.30479
429	55.18	tr|F1M7P4|F1M7P4_RAT	Peripherin OS=Rattus norvegicus GN=Prph PE=3 SV=1	43	1	1.03753	0.135519	0.101859	0.136773	0.177011	0.192309	0.0744732
432	69.69	sp|P25113|PGAM1_RAT	Phosphoglycerate mutase 1 OS=Rattus norvegicus GN=Pgam1 PE=1 SV=4	30	1	0.92045	0.0648634	0.190546	0.265461	0.187068	0.390841	0.331131
435	79.23	sp|P09527|RAB7A_RAT	Ras-related protein Rab-7a OS=Rattus norvegicus GN=Rab7a PE=1 SV=2	18	1	0.794328	0.201372	0.169044	0.113763	0.197697	0.159956	0.0928966
440	64.41	sp|P54311|GBB1_RAT	Guanine nucleotide-binding protein G(I)/G(S)/G(T) subunit beta-1 OS=Rattus norvegicus GN=Gnb1 PE=1 SV=4	28	1	0.990832	0.0534564	0.0912011	0.107647	0.0972747	0.0855067	0.0824138
446	49.66	tr|F1LMC7|F1LMC7_RAT	Protein LOC100910754 OS=Rattus norvegicus GN=Sept7 PE=3 SV=2	17	1	1.1272	0.0679204	0.233346	0.157036	0.11272	0.313329	0.265461
458	35.4	sp|Q99J82|ILK_RAT	Integrin-linked protein kinase OS=Rattus norvegicus GN=Ilk PE=2 SV=1	21	1	0.954993	0.170608	0.258226	0.105682	0.187068	0.432514	0.359749
475	6.999	tr|G3V9M6|G3V9M6_RAT	Fibrillin 1, isoform CRA_a OS=Rattus norvegicus GN=Fbn1 PE=4 SV=1	16	1	1.55597	0.253513	0.207014	0.260615	0.319154	0.222843	0.21677
477	6.161	tr|G3V928|G3V928_RAT	Protein Lrp1 OS=Rattus norvegicus GN=Lrp1 PE=4 SV=1	20	1	0.751623	0.322107	0.275423	0.192309	0.265461	0.359749	0.16293
485	19.66	tr|F1LM84|F1LM84_RAT	Nidogen-1 OS=Rattus norvegicus GN=Nid1 PE=4 SV=1	23	1	1.31826	0.432514	0.172187	0.237684	0.296483	0.255859	0.369828
493	56.68	sp|Q3MIE4|VAT1_RAT	Synaptic vesicle membrane protein VAT-1 homolog OS=Rattus norvegicus GN=Vat1 PE=1 SV=1	30	1	1.47231	0.648634	0.660694	0.465586	0.625173	0.369828	0.255859
494	63.95	tr|Q66HH8|Q66HH8_RAT	Annexin OS=Rattus norvegicus GN=Anxa5 PE=2 SV=1	38	1	0.787046	0.125893	0.169044	0.183654	0.125893	0.167494	0.0862978
504	83.7	sp|P02696|RET1_RAT	Retinol-binding protein 1 OS=Rattus norvegicus GN=Rbp1 PE=1 SV=2	27	1	0.895365	0.0487529	0.101859	0.133045	0.049204	0.16293	0.0912011
506	59.31	tr|D3Z956|D3Z956_RAT	Protein Rlbp1 OS=Rattus norvegicus GN=Rlbp1 PE=4 SV=1	42	1	1.00925	0.0239883	0.0296483	0.037325	0.0496592	0.0409261	0.0293765
511	72.58	sp|P07323|ENOG_RAT	Gamma-enolase OS=Rattus norvegicus GN=Eno2 PE=1 SV=2	84	1	0.972747	0.0255859	0.0474242	0.0436516	0.0398107	0.0465586	0.0301995
516	26.54	tr|Q52KS1|Q52KS1_RAT	6-phosphofructokinase OS=Rattus norvegicus GN=Pfkm PE=2 SV=1	17	1	0.903649	0.0862978	0.0630957	0.0855067	0.0972747	0.103753	0.0691831
520	25.59	tr|Q5XI19|Q5XI19_RAT	Fermitin family homolog 2 (Drosophila) OS=Rattus norvegicus GN=Fermt2 PE=2 SV=1	20	1	0.758578	0.121339	0.288403	0.192309	0.152757	0.1	0.0409261
523	65.71	sp|P63102|1433Z_RAT	14-3-3 protein zeta/delta OS=Rattus norvegicus GN=Ywhaz PE=1 SV=1	44	1	0.855067	0.141906	0.237684	0.125893	0.133045	0.0376704	0.0794328
533	44.8	sp|Q62952-2|DPYL3_RAT	Isoform 2 of Dihydropyrimidinase-related protein 3 OS=Rattus norvegicus GN=Dpysl3	42	1	1.1695	0.0267917	0.077983	0.0428548	0.0642688	0.049204	0.0461318
541	68.46	sp|P50398|GDIA_RAT	Rab GDP dissociation inhibitor alpha OS=Rattus norvegicus GN=Gdi1 PE=1 SV=1	38	1	0.92045	0.199526	0.222843	0.0787046	0.161436	0.0448745	0.0390841
547	47.72	tr|Q80YN6|Q80YN6_RAT	Ribonuclease/angiogenin inhibitor OS=Rattus norvegicus GN=LOC641544 PE=2 SV=2	15	1	1.45881	0.147231	0.165959	0.133045	0.1	0.0870964	0.131826
549	48.75	tr|G3V6Y6|G3V6Y6_RAT	Alpha-1,4 glucan phosphorylase OS=Rattus norvegicus GN=Pygb PE=3 SV=1	43	1	1.00925	0.0691831	0.127057	0.16293	0.119124	0.125893	0.0564937
582	43.71	sp|O70276|RPE65_RAT	Retinoid isomerohydrolase OS=Rattus norvegicus GN=Rpe65 PE=2 SV=4	25	1	0.895365	0.017378	0.0376704	0.0356451	0.0559758	0.0586138	0.0280543
595	20.09	tr|G3V9Y1|G3V9Y1_RAT	Myosin, heavy polypeptide 10, non-muscle, isoform CRA_b OS=Rattus norvegicus GN=Myh10 PE=4 SV=1	42	1	0.990832	0.0570164	0.114815	0.144544	0.077983	0.149969	0.0636796
598	31.56	sp|B5DEH2|ERLN2_RAT	Erlin-2 OS=Rattus norvegicus GN=Erlin2 PE=1 SV=1	13	1	1.04713	0.383707	0.288403	0.401791	0.554626	0.187068	0.185353
601	41.58	sp|P85845|FSCN1_RAT	Fascin OS=Rattus norvegicus GN=Fscn1 PE=1 SV=2	16	1	1	0.0428548	0.0704693	0.0946237	0.057544	0.0737904	0.0672977
603	32.69	tr|Q5M7T5|Q5M7T5_RAT	Protein Serpinc1 OS=Rattus norvegicus GN=Serpinc1 PE=2 SV=1	23	1	0.809096	0.416869	0.420727	0.369828	0.376704	0.229087	0.212814
607	8.623	tr|A0A0A0MY31|A0A0A0MY31_RAT	Inositol 1,4,5-trisphosphate receptor type 1 OS=Rattus norvegicus GN=Itpr1 PE=4 SV=1	17	1	1.69044	0.280543	0.291072	0.369828	0.420727	0.201372	0.135519
617	16.61	sp|Q9JIL3|ILF3_RAT	Interleukin enhancer-binding factor 3 OS=Rattus norvegicus GN=Ilf3 PE=1 SV=2	14	1	1.03753	0.0855067	0.205116	0.175388	0.231207	0.103753	0.118032
620	27.27	sp|P61765|STXB1_RAT	Syntaxin-binding protein 1 OS=Rattus norvegicus GN=Stxbp1 PE=1 SV=1	12	1	1.59956	0.0887156	0.092045	0.275423	0.180302	0.316228	0.280543
626	41.3	sp|P31977|EZRI_RAT	Ezrin OS=Rattus norvegicus GN=Ezr PE=1 SV=3	33	1	0.816582	0.109648	0.170608	0.104713	0.237684	0.343558	0.258226
630	48	sp|P85970|ARPC2_RAT	Actin-related protein 2/3 complex subunit 2 OS=Rattus norvegicus GN=Arpc2 PE=1 SV=1	17	1	0.895365	0.469894	0.448745	0.369828	0.398107	0.159956	0.114815
633	57.71	sp|P31232|TAGL_RAT	Transgelin OS=Rattus norvegicus GN=Tagln PE=1 SV=2	27	1	0.895365	0.0394457	0.0524807	0.0660693	0.0420727	0.103753	0.0539511
644	45.13	tr|G3V7L8|G3V7L8_RAT	ATPase, H+ transporting, V1 subunit E isoform 1, isoform CRA_a OS=Rattus norvegicus GN=Atp6v1e1 PE=3 SV=1	14	1	0.855067	0.0440555	0.11272	0.0928966	0.108643	0.188799	0.11272
663	15.45	tr|F1LUA1|F1LUA1_RAT	Protein Eea1 (Fragment) OS=Rattus norvegicus GN=Eea1 PE=4 SV=1	19	1	0.92045	0.183654	0.270396	0.630957	0.580764	0.349945	0.291072
667	37.93	sp|Q9EQP5|PRELP_RAT	Prolargin OS=Rattus norvegicus GN=Prelp PE=2 SV=1	26	1	1.1695	0.0465586	0.121339	0.123595	0.101859	0.246604	0.222843
675	33.2	tr|B4F7E5|B4F7E5_RAT	Calcium-transporting ATPase OS=Rattus norvegicus GN=Atp2a1 PE=2 SV=1	66	1	0.698232	0.0325087	0.0847227	0.0619441	0.0648634	0.0887156	0.147231
684	27.42	tr|D3ZZ99|D3ZZ99_RAT	Alpha-adducin OS=Rattus norvegicus GN=Add1 PE=4 SV=2	15	1	1.09648	0.152757	0.103753	0.0444631	0.0524807	0.30479	0.0501187
692	55.12	sp|Q91Y81|SEPT2_RAT	Septin-2 OS=Rattus norvegicus GN=Sept2 PE=1 SV=1	21	1	0.83946	0.390841	0.359749	0.267917	0.291072	0.334195	0.167494
695	25.38	tr|Q6P783|Q6P783_RAT	6-phosphofructokinase OS=Rattus norvegicus GN=Pfkl PE=2 SV=1	20	1	1.61436	0.534564	0.448745	0.505825	0.390841	0.30761	0.554626
701	37.26	sp|Q63639|AL1A2_RAT	Retinal dehydrogenase 2 OS=Rattus norvegicus GN=Aldh1a2 PE=1 SV=2	17	1	0.731139	0.0501187	0.121339	0.0731139	0.138038	0.0903649	0.0613762
712	26.62	sp|O70196|PPCE_RAT	Prolyl endopeptidase OS=Rattus norvegicus GN=Prep PE=1 SV=1	17	1	1.23595	0.570164	0.272898	0.222843	0.301995	0.224906	0.107647
722	34.22	tr|F1LX07|F1LX07_RAT	Protein Slc25a12 (Fragment) OS=Rattus norvegicus GN=Slc25a12 PE=3 SV=2	20	1	0.772681	0.30479	0.246604	0.248886	0.233346	0.218776	0.185353
726	32.55	sp|P09456|KAP0_RAT	cAMP-dependent protein kinase type I-alpha regulatory subunit OS=Rattus norvegicus GN=Prkar1a PE=2 SV=2	11	1	0.903649	0.100925	0.267917	0.147231	0.131826	0.127057	0.0457088
727	58.12	sp|P47727|CBR1_RAT	Carbonyl reductase [NADPH] 1 OS=Rattus norvegicus GN=Cbr1 PE=1 SV=2	17	1	1.35519	0.0586138	0.170608	0.145881	0.110662	0.128233	0.083946
731	38.15	sp|P07150|ANXA1_RAT	Annexin A1 OS=Rattus norvegicus GN=Anxa1 PE=1 SV=2	27	1	0.887156	0.0452898	0.0636796	0.0619441	0.0591562	0.0501187	0.0586138
743	12.99	tr|Q810D0|Q810D0_RAT	Desmuslin OS=Rattus norvegicus GN=Synm PE=2 SV=1	20	1	0.625173	0.0409261	0.0465586	0.0322107	0.0436516	0.0903649	0.0549541
747	40.96	sp|P16446|PIPNA_RAT	Phosphatidylinositol transfer protein alpha isoform OS=Rattus norvegicus GN=Pitpna PE=1 SV=2	12	1	1.40605	0.0685488	0.121339	0.104713	0.128233	0.111686	0.195884
760	9.537	tr|D3ZZT9|D3ZZT9_RAT	Protein Col14a1 OS=Rattus norvegicus GN=Col14a1 PE=4 SV=2	14	1	0.636796	0.164437	0.220801	0.11695	0.131826	0.060256	0.0483059
792	53.23	sp|Q63610|TPM3_RAT	Tropomyosin alpha-3 chain OS=Rattus norvegicus GN=Tpm3 PE=1 SV=2	32	1	0.83946	0.334195	0.301995	0.554626	0.444631	0.195884	0.218776
802	33.11	sp|P60123|RUVB1_RAT	RuvB-like 1 OS=Rattus norvegicus GN=Ruvbl1 PE=1 SV=1	10	1	0.912011	0.258226	0.296483	0.194089	0.147231	0.313329	0.170608
818	14.05	tr|D4A9D6|D4A9D6_RAT	DEAH (Asp-Glu-Ala-His) box polypeptide 9 (Predicted) OS=Rattus norvegicus GN=Dhx9 PE=4 SV=1	14	1	0.972747	0.383707	0.231207	0.346737	0.496592	0.195884	0.183654
822	35.89	tr|D4A9L2|D4A9L2_RAT	Protein Srsf1 OS=Rattus norvegicus GN=Srsf1 PE=4 SV=1	9	1	0.928966	0.428549	0.169044	0.185353	0.277971	0.127057	0.118032
825	35.71	sp|Q68FS2|CSN4_RAT	COP9 signalosome complex subunit 4 OS=Rattus norvegicus GN=Cops4 PE=1 SV=1	10	1	0.751623	0.340408	0.331131	0.267917	0.529663	0.20893	0.242103
834	55.65	sp|P09117|ALDOC_RAT	Fructose-bisphosphate aldolase C OS=Rattus norvegicus GN=Aldoc PE=1 SV=3	36	1	1.13763	0.0222843	0.0444631	0.0301995	0.0613762	0.0444631	0.0322107
849	21.07	tr|D3ZLC1|D3ZLC1_RAT	Protein Lmnb2 OS=Rattus norvegicus GN=Lmnb2 PE=4 SV=1	16	1	1.30617	0.0831764	0.100925	0.474242	0.0879023	0.103753	0.229087
850	47.52	tr|F1LPS8|F1LPS8_RAT	Transcriptional activator protein Pur-alpha OS=Rattus norvegicus GN=Pura PE=4 SV=2	13	1	0.809096	0.178649	0.436516	0.267917	0.242103	0.20893	0.288403
883	17.77	sp|P35565|CALX_RAT	Calnexin OS=Rattus norvegicus GN=Canx PE=1 SV=1	11	1	1.28233	0.420727	0.363078	0.436516	0.413047	0.394457	0.113763
906	31.35	tr|G3V8V3|G3V8V3_RAT	Alpha-1,4 glucan phosphorylase OS=Rattus norvegicus GN=Pygm PE=3 SV=1	30	1	0.990832	0.205116	0.340408	0.229087	0.11695	0.376704	0.226986
908	21.17	tr|Q4QQS4|Q4QQS4_RAT	RuvB-like 2 (E. coli) OS=Rattus norvegicus GN=Ruvbl2 PE=1 SV=1	9	1	1.18032	0.203236	0.20893	0.20893	0.299226	0.343558	0.17378
915	17.2	sp|Q9QZR6|SEPT9_RAT	Septin-9 OS=Rattus norvegicus GN=Sept9 PE=1 SV=1	11	1	1.48594	0.452898	0.226986	0.159956	0.30761	0.591562	0.258226
918	12.83	sp|P41542|USO1_RAT	General vesicular transport factor p115 OS=Rattus norvegicus GN=Uso1 PE=1 SV=1	10	1	0.787046	0.272898	0.544503	0.120226	0.346737	0.37325	0.224906
952	33.45	tr|Q6P792|Q6P792_RAT	Four and a half LIM domains 1 OS=Rattus norvegicus GN=Fhl1 PE=2 SV=1	9	1	0.954993	0.0328095	0.0416869	0.0319154	0.0390841	0.0544503	0.0313329
957	11.45	tr|F1LPM3|F1LPM3_RAT	Sorbin and SH3 domain-containing protein 2 OS=Rattus norvegicus GN=Sorbs2 PE=4 SV=2	12	1	0.903649	0.0597035	0.113763	0.169044	0.104713	0.461318	0.119124
965	18.53	sp|Q8R4A1|ERO1A_RAT	ERO1-like protein alpha OS=Rattus norvegicus GN=Ero1l PE=1 SV=1	9	1	0.92045	0.272898	0.380189	0.390841	0.428549	0.159956	0.205116
972	29.93	sp|B3GNI6|SEP11_RAT	Septin-11 OS=Rattus norvegicus GN=Sept11 PE=1 SV=1	12	1	1.35519	0.280543	0.195884	0.436516	0.409261	0.30761	0.383707
982	50.57	tr|Q5FWY9|Q5FWY9_RAT	Col4a1 protein (Fragment) OS=Rattus norvegicus GN=Col4a1 PE=2 SV=1	12	1	1.00925	0.203236	0.524808	0.233346	0.197697	0.636796	0.288403
986	10.08	tr|F1LRL9|F1LRL9_RAT	Microtubule-associated protein 1B OS=Rattus norvegicus GN=Map1b PE=1 SV=1	17	1	1.1695	0.139316	0.183654	0.0737904	0.144544	0.432514	0.122462
991	14.98	sp|Q9Z1X1|ESYT1_RAT	Extended synaptotagmin-1 OS=Rattus norvegicus GN=Esyt1 PE=2 SV=1	10	1	0.83946	0.313329	0.30479	0.105682	0.21677	0.331131	0.165959
1023	30.85	sp|P54921|SNAA_RAT	Alpha-soluble NSF attachment protein OS=Rattus norvegicus GN=Napa PE=1 SV=2	10	1	1.31826	0.440555	0.737904	0.448745	0.549541	0.138038	0.113763
1031	46.79	sp|O35509|RB11B_RAT	Ras-related protein Rab-11B OS=Rattus norvegicus GN=Rab11b PE=1 SV=4	12	1	1.08643	0.539511	0.383707	0.37325	0.580764	0.0946237	0.123595
1032	12.24	tr|Q7TQ11|Q7TQ11_RAT	Aa1018 OS=Rattus norvegicus GN=Vtn PE=2 SV=1	8	1	0.903649	0.0483059	0.0787046	0.105682	0.169044	0.0990832	0.0711213
1044	8.594	tr|D4ACN7|D4ACN7_RAT	Protein Myof OS=Rattus norvegicus GN=Myof PE=4 SV=2	13	1	0.691831	0.260615	0.161436	0.258226	0.401791	0.398107	0.145881
1052	14.37	sp|P35446|SPON1_RAT	Spondin-1 OS=Rattus norvegicus GN=Spon1 PE=1 SV=1	8	1	1.36773	0.16293	0.167494	0.343558	0.405508	0.310456	0.199526
1053	57.04	sp|P11762|LEG1_RAT	Galectin-1 OS=Rattus norvegicus GN=Lgals1 PE=1 SV=2	15	1	0.895365	0.0704693	0.121339	0.12942	0.0928966	0.101859	0.0436516
1071	21.07	tr|Q5D008|Q5D008_RAT	Tnpo1 protein (Fragment) OS=Rattus norvegicus GN=Tnpo1 PE=2 SV=1	12	1	0.744732	0.409261	0.524808	0.280543	0.457088	0.203236	0.108643
1085	51.01	sp|P61983|1433G_RAT	14-3-3 protein gamma OS=Rattus norvegicus GN=Ywhag PE=1 SV=2	16	1	1.10662	0.334195	0.49204	0.340408	0.30479	0.0483059	0.0474242
1095	28.4	tr|Q5U2N2|Q5U2N2_RAT	Ubiquitin carboxyl-terminal hydrolase OS=Rattus norvegicus GN=Usp14 PE=2 SV=1	9	1	0.855067	0.16293	0.194089	0.130617	0.194089	0.141906	0.0672977
1097	45.05	tr|Q6P6G9|Q6P6G9_RAT	Hnrpa1 protein OS=Rattus norvegicus GN=Hnrnpa1 PE=2 SV=1	29	1	0.972747	0.0496592	0.0954993	0.111686	0.123595	0.253513	0.0724436
1104	32.21	tr|D3ZVB7|D3ZVB7_RAT	Osteoglycin (Predicted) OS=Rattus norvegicus GN=Ogn PE=4 SV=1	14	1	0.946237	0.0549541	0.0293765	0.0539511	0.083946	0.0554626	0.0293765
1134	67.88	sp|P62966|RABP1_RAT	Cellular retinoic acid-binding protein 1 OS=Rattus norvegicus GN=Crabp1 PE=1 SV=3	11	1	1.04713	0.0413047	0.057544	0.0390841	0.0359749	0.0436516	0.0331131
1151	27.67	sp|P60892|PRPS1_RAT	Ribose-phosphate pyrophosphokinase 1 OS=Rattus norvegicus GN=Prps1 PE=1 SV=2	8	1	1.19124	0.334195	0.469894	0.260615	0.398107	0.554626	0.405508
1175	41.5	tr|G3V8C4|G3V8C4_RAT	Chloride intracellular channel 4, isoform CRA_b OS=Rattus norvegicus GN=Clic4 PE=4 SV=1	20	1	1.01859	0.0937562	0.328095	0.172187	0.220801	0.57544	0.405508
1190	33.18	sp|Q00981|UCHL1_RAT	Ubiquitin carboxyl-terminal hydrolase isozyme L1 OS=Rattus norvegicus GN=Uchl1 PE=1 SV=2	6	1	0.801678	0.0237684	0.0428548	0.0199526	0.0387258	0.0608135	0.0190546
1198	19.95	tr|B5DEY8|B5DEY8_RAT	Protein Snx6 OS=Rattus norvegicus GN=Snx6 PE=2 SV=1	7	1	1.30617	0.0685488	0.401791	0.322107	0.510505	0.613762	0.47863
1203	36.43	sp|P06687|AT1A3_RAT	Sodium/potassium-transporting ATPase subunit alpha-3 OS=Rattus norvegicus GN=Atp1a3 PE=1 SV=2	49	1	1.09648	0.136773	0.10666	0.0847227	0.231207	0.113763	0.047863
1220	25.38	sp|Q5M7U6|ARP2_RAT	Actin-related protein 2 OS=Rattus norvegicus GN=Actr2 PE=1 SV=1	12	1	1.02802	0.711214	0.37325	0.353183	0.457088	0.301995	0.109648
1249	34.48	tr|G3V9T7|G3V9T7_RAT	ATPase Asna1 OS=Rattus norvegicus GN=Asna1 PE=3 SV=1	8	1	1.0666	0.207014	0.222843	0.0981748	0.432514	0.224906	0.0564937
1255	30.8	tr|B0BMV1|B0BMV1_RAT	Set protein OS=Rattus norvegicus GN=Set PE=2 SV=1	6	1	0.855067	0.0704693	0.185353	0.316228	0.125893	0.0946237	0.0534564
1257	16.2	tr|Q8VIN2|Q8VIN2_RAT	Annexin OS=Rattus norvegicus GN=Anxa7 PE=2 SV=1	9	1	0.801678	0.0887156	0.107647	0.0981748	0.15417	0.0398107	0.253513
1258	36.07	tr|Q3KRE2|Q3KRE2_RAT	Methyltransferase like 7A OS=Rattus norvegicus GN=Mettl7a PE=2 SV=1	9	1	1.10662	0.380189	0.432514	0.190546	0.524808	0.0636796	0.0428548
1274	25.1	tr|A0A0A0MXX5|A0A0A0MXX5_RAT	3-hydroxybutyrate dehydrogenase type 2 OS=Rattus norvegicus GN=Bdh2 PE=4 SV=1	8	1	0.564937	0.139316	0.0679204	0.0824138	0.0737904	0.143219	0.0816582
1280	40.16	sp|P00564|KCRM_RAT	Creatine kinase M-type OS=Rattus norvegicus GN=Ckm PE=1 SV=2	16	1	0.912011	0.0310456	0.0272898	0.057544	0.0258226	0.047863	0.0291072
1283	50.52	sp|P39069|KAD1_RAT	Adenylate kinase isoenzyme 1 OS=Rattus norvegicus GN=Ak1 PE=1 SV=3	10	1	0.963829	0.0524807	0.0529663	0.0356451	0.0457088	0.0363078	0.0334195
1342	45.37	sp|P62697|CRBB2_RAT	Beta-crystallin B2 OS=Rattus norvegicus GN=Crybb2 PE=1 SV=2	8	1	0.963829	0.0356451	0.042462	0.0436516	0.0349945	0.0711213	0.0636796
1358	29.6	sp|Q5RK30|SBDS_RAT	Ribosome maturation protein SBDS OS=Rattus norvegicus GN=Sbds PE=2 SV=1	7	1	1.03753	0.197697	0.172187	0.15417	0.161436	0.346737	0.235505
1363	38.37	sp|P60825|CIRBP_RAT	Cold-inducible RNA-binding protein OS=Rattus norvegicus GN=Cirbp PE=2 SV=1	11	1	1.44544	0.0608135	0.141906	0.161436	0.11272	0.151356	0.0648634
1408	21.77	sp|P06907|MYP0_RAT	Myelin protein P0 OS=Rattus norvegicus GN=Mpz PE=1 SV=1	8	1	1.01859	0.0194089	0.0283139	0.0319154	0.0380189	0.0487529	0.0380189
1409	6.617	sp|Q9ESN0|NIBAN_RAT	Protein Niban OS=Rattus norvegicus GN=Fam129a PE=2 SV=2	6	1	0.77983	0.210863	0.0724436	0.0855067	0.0625173	0.114815	0.0559758
1414	58.8	tr|Q5FVG5|Q5FVG5_RAT	Similar to tropomyosin 1, embryonic fibroblast-rat, isoform CRA_c OS=Rattus norvegicus GN=Tpm2 PE=2 SV=1	40	1	0.981748	0.0167494	0.0398107	0.0340408	0.0331131	0.0248886	0.0272898
1421	6.048	tr|F1LR41|F1LR41_RAT	Glucose-6-phosphatase OS=Rattus norvegicus GN=G6pc PE=4 SV=2	8	1	0.887156	0.175388	0.125893	0.0331131	0.0672977	0.0912011	0.0554626
1504	20.33	tr|Q6IMZ5|Q6IMZ5_RAT	Tropomodulin 1 OS=Rattus norvegicus GN=Tmod1 PE=2 SV=1	8	1	0.972747	0.125893	0.151356	0.0698232	0.0524807	0.253513	0.0794328
1534	22.54	tr|D4ABK7|D4ABK7_RAT	Heterogeneous nuclear ribonucleoprotein H3 (2H9) (Predicted), isoform CRA_c OS=Rattus norvegicus GN=Hnrnph3 PE=4 SV=1	5	1	0.937562	0.0855067	0.237684	0.285759	0.172187	0.469894	0.0580764
1549	54.47	sp|P35213|1433B_RAT	14-3-3 protein beta/alpha OS=Rattus norvegicus GN=Ywhab PE=1 SV=3	27	1	1.00925	0.121339	0.220801	0.111686	0.15417	0.133045	0.060256
1556	24.57	tr|D3ZSS5|D3ZSS5_RAT	Protein Gnat1 OS=Rattus norvegicus GN=Gnat1 PE=4 SV=1	9	1	0.613762	0.15417	0.0758578	0.0660693	0.0963829	0.194089	0.0981748
1559	55.07	sp|P15429|ENOB_RAT	Beta-enolase OS=Rattus norvegicus GN=Eno3 PE=1 SV=3	66	1	1.00925	0.0654636	0.145881	0.0698232	0.0937562	0.0359749	0.0591562
1562	42.94	sp|Q6PEC4|SKP1_RAT	S-phase kinase-associated protein 1 OS=Rattus norvegicus GN=Skp1 PE=2 SV=3	9	1	0.847227	0.11272	0.291072	0.248886	0.205116	0.0737904	0.0432514
1623	16.28	tr|F1M9X4|F1M9X4_RAT	Chloride intracellular channel protein 6 (Fragment) OS=Rattus norvegicus GN=Clic6 PE=4 SV=1	13	1	0.954993	0.122462	0.0229087	0.0744732	0.0654636	0.0862978	0.0903649
1667	19.19	sp|B2RYG6|OTUB1_RAT	Ubiquitin thioesterase OTUB1 OS=Rattus norvegicus GN=Otub1 PE=1 SV=1	4	1	0.92045	0.207014	0.275423	0.205116	0.220801	0.047863	0.0251189
1669	18.64	tr|D4ABS5|D4ABS5_RAT	Uncharacterized protein OS=Rattus norvegicus GN=Pithd1 PE=4 SV=1	4	1	0.801678	0.0990832	0.16293	0.077983	0.136773	0.125893	0.101859
1785	12.8	sp|P11167|GTR1_RAT	Solute carrier family 2, facilitated glucose transporter member 1 OS=Rattus norvegicus GN=Slc2a1 PE=1 SV=1	6	1	0.862979	0.0353183	0.0376704	0.0322107	0.0265461	0.0529663	0.0170608
1791	15.07	tr|Q80ZA3|Q80ZA3_RAT	Alpha-2 antiplasmin OS=Rattus norvegicus GN=Serpinf1 PE=2 SV=1	8	1	0.787046	0.159956	0.130617	0.0912011	0.102802	0.331131	0.0862978
1803	25.66	sp|P23764|GPX3_RAT	Glutathione peroxidase 3 OS=Rattus norvegicus GN=Gpx3 PE=2 SV=2	7	1	0.704693	0.133045	0.0954993	0.140605	0.210863	0.149969	0.0666807
1812	24.45	sp|O35264|PA1B2_RAT	Platelet-activating factor acetylhydrolase IB subunit beta OS=Rattus norvegicus GN=Pafah1b2 PE=1 SV=1	6	1	0.654636	0.0672977	0.147231	0.10666	0.0672977	0.248886	0.0496592
1959	9.677	tr|D3ZUC9|D3ZUC9_RAT	Oxidative-stress responsive 1 (Predicted) OS=Rattus norvegicus GN=Oxsr1 PE=4 SV=1	4	1	0.937562	0.346737	0.263027	0.0855067	0.165959	0.383707	0.197697
2023	3.036	sp|Q63198|CNTN1_RAT	Contactin-1 OS=Rattus norvegicus GN=Cntn1 PE=1 SV=2	3	1	0.903649	0.0666807	0.0613762	0.0672977	0.0737904	0.0376704	0.0711213
2096	21.39	tr|Q6IRL3|Q6IRL3_RAT	Reticulon OS=Rattus norvegicus GN=Rtn4 PE=2 SV=1	5	1	0.83946	0.0390841	0.0334195	0.0316228	0.0452898	0.0436516	0.0293765
2178	3.827	tr|D3ZIC4|D3ZIC4_RAT	Protein phosphatase 1 regulatory subunit 12 OS=Rattus norvegicus GN=Ppp1r12b PE=4 SV=1	4	1	1.01859	0.0201372	0.0244343	0.0255859	0.0405509	0.0432514	0.0343558
2211	5.033	sp|Q9Z1Z9|PDLI7_RAT	PDZ and LIM domain protein 7 OS=Rattus norvegicus GN=Pdlim7 PE=1 SV=1	2	1	0.972747	0.242103	0.131826	0.201372	0.120226	0.192309	0.0258226
2213	34.17	sp|P55063|HS71L_RAT	Heat shock 70 kDa protein 1-like OS=Rattus norvegicus GN=Hspa1l PE=2 SV=2	39	1	0.831764	0.0212814	0.0207014	0.0195884	0.0222843	0.0220801	0.0178649
2257	69.72	sp|P04692|TPM1_RAT	Tropomyosin alpha-1 chain OS=Rattus norvegicus GN=Tpm1 PE=1 SV=3	45	1	0.47863	0.0322107	0.0416869	0.0301995	0.0630957	0.021677	0.049204
4125	21.13	tr|F1LRT9|F1LRT9_RAT	Cytoplasmic dynein 1 heavy chain 1 OS=Rattus norvegicus GN=Dync1h1 PE=4 SV=2	80	1	1.0666	0.288403	0.21677	0.130617	0.222843	0.134276	0.0801678
4372	18.22	tr|D4ADW6|D4ADW6_RAT	Protein Ktn1 OS=Rattus norvegicus GN=Ktn1 PE=4 SV=2	19	1	0.912011	0.510505	0.510505	0.138038	0.366438	0.178649	0.21677
4481	30.49	tr|F1MAA7|F1MAA7_RAT	Protein Lamc1 OS=Rattus norvegicus GN=Lamc1 PE=4 SV=1	53	1	0.862979	0.0505825	0.0580764	0.0487529	0.0570164	0.0698232	0.042462

## Sheet: Table S2
Supplementary Table S2. KEGG analysis of 431 differentially expressed genes
Note: (1)Statistical test method: hypergeometric test / Fisher's exact test
(2)FDR correction method: Benjamini and Hochberg
Term	Database	ID	Input number	Background number	P-Value	Corrected P-Value	Input	Hyperlink
Metabolic pathways	KEGG PATHWAY	rno01100	157	1260	1.26099e-23	2.59764e-21	65152|287379|113902|64304|64300|24312|300677|291450|360719|24250|364975|298934|171408|24962|64524|89833|24651|24191|681913|299857|291103|362282|497811|25104|25106|24788|60356|266686|361638|361884|303563|192172|24265|24264|680021|81632|24701|25741|140547|684314|24183|641316|24184|24267|24189|25721|681024|64040|641434|361215|83784|170670|114768|81508|29725|25031|25739|302980|117099|25611|25618|6393…	http://www.genome.jp/kegg-bin/show_pathway?rno01100/rno:113965%09red/rno:291450%09red/rno:299857%09red/rno:24450%09red/rno:290277%09red/rno:25741%09red/rno:25031%09red/rno:116676%09red/rno:24616%09red/rno:266686%09red/rno:24333%09red/rno:300677%09red/rno:29725%09red/rno:89833%09red/rno:50681%09red/rno:311865%09red/rno:192242%09red/rno:192241%09red/rno:56823%09red/rno:63938%09red/rno:24334%09red/r…
Carbon metabolism	KEGG PATHWAY	rno01200	37	112	5.46619e-17	5.63017e-15	24189|25721|287379|24333|24334|25104|64304|298655|25014|24792|157074|29562|64524|299857|24651|81829|24479|24191|170670|65152|25438|298942|299201|25106|114597|24642|24368|171142|24362|24158|81670|81654|24401|25630|50655|25741|140547	http://www.genome.jp/kegg-bin/show_pathway?rno01200/rno:287379%09red/rno:25721%09red/rno:140547%09red/rno:24792%09red/rno:24362%09red/rno:25741%09red/rno:170670%09red/rno:24368%09red/rno:64524%09red/rno:24479%09red/rno:24189%09red/rno:25014%09red/rno:81829%09red/rno:24651%09red/rno:298655%09red/rno:25106%09red/rno:25104%09red/rno:171142%09red/rno:114597%09red/rno:24401%09red/rno:24158%09red/rno:5…
Biosynthesis of amino acids	KEGG PATHWAY	rno01230	28	81	1.34656e-13	9.24639e-12	24189|25721|287379|24333|24334|25104|24616|291450|29562|24250|25611|64524|24962|299857|24651|25630|24191|65152|25438|29221|24642|24401|303563|81670|24479|50655|29416|25741	http://www.genome.jp/kegg-bin/show_pathway?rno01230/rno:287379%09red/rno:25721%09red/rno:24962%09red/rno:291450%09red/rno:25741%09red/rno:24616%09red/rno:24479%09red/rno:29221%09red/rno:24189%09red/rno:64524%09red/rno:24651%09red/rno:29416%09red/rno:25104%09red/rno:25611%09red/rno:24401%09red/rno:50655%09red/rno:25630%09red/rno:24250%09red/rno:25438%09red/rno:303563%09red/rno:24333%09red/rno:2433…
Valine, leucine and isoleucine degradation	KEGG PATHWAY	rno00280	22	54	4.06477e-12	2.09336e-10	64040|64304|361215|25244|113965|171155|291450|63864|25618|63938|25014|24450|170670|298942|54349|361884|171142|29711|24158|24624|81632|140547	http://www.genome.jp/kegg-bin/show_pathway?rno00280/rno:171155%09red/rno:113965%09red/rno:291450%09red/rno:24450%09red/rno:63864%09red/rno:170670%09red/rno:25014%09red/rno:298942%09red/rno:361884%09red/rno:361215%09red/rno:25618%09red/rno:171142%09red/rno:64040%09red/rno:24158%09red/rno:63938%09red/rno:24624%09red/rno:25244%09red/rno:140547%09red/rno:81632%09red/rno:64304%09red/rno:54349%09red/rn…
Fatty acid degradation	KEGG PATHWAY	rno00071	19	47	1.3125e-10	5.40748e-09	24172|291075|29740|25413|170670|171142|291450|24158|25288|50681|364975|64040|171155|64304|25618|140547|113965|25363|25014	http://www.genome.jp/kegg-bin/show_pathway?rno00071/rno:24172%09red/rno:25618%09red/rno:64040%09red/rno:25288%09red/rno:171142%09red/rno:25014%09red/rno:113965%09red/rno:140547%09red/rno:291450%09red/rno:24158%09red/rno:64304%09red/rno:25413%09red/rno:171155%09red/rno:29740%09red/rno:291075%09red/rno:170670%09red/rno:364975%09red/rno:50681%09red/rno:25363%09red
Glycolysis / Gluconeogenesis	KEGG PATHWAY	rno00010	22	69	1.985e-10	6.81518e-09	78959|24189|65152|24333|64040|24334|24533|291450|24534|24651|25630|24191|362282|25438|24172|25634|298942|24362|81654|24642|24645|25741	http://www.genome.jp/kegg-bin/show_pathway?rno00010/rno:291450%09red/rno:24362%09red/rno:25741%09red/rno:24534%09red/rno:24189%09red/rno:298942%09red/rno:24651%09red/rno:362282%09red/rno:24642%09red/rno:25630%09red/rno:25438%09red/rno:25634%09red/rno:24333%09red/rno:24334%09red/rno:24172%09red/rno:64040%09red/rno:24645%09red/rno:24533%09red/rno:24191%09red/rno:78959%09red/rno:65152%09red/rno:8165…
Glycine, serine and threonine metabolism	KEGG PATHWAY	rno00260	15	39	1.98324e-08	5.55156e-07	684314|114123|81508|298942|291450|24250|83784|680021|290551|24962|24792|299857|287379|25257|24642	http://www.genome.jp/kegg-bin/show_pathway?rno00260/rno:287379%09red/rno:24642%09red/rno:298942%09red/rno:24962%09red/rno:24792%09red/rno:291450%09red/rno:114123%09red/rno:24250%09red/rno:81508%09red/rno:680021%09red/rno:290551%09red/rno:25257%09red/rno:299857%09red/rno:83784%09red/rno:684314%09red
Butanoate metabolism	KEGG PATHWAY	rno00650	13	27	2.15594e-08	5.55156e-07	291133|170670|171142|361638|24450|140547|361637|117099|64304|81632|113965|295458|25014	http://www.genome.jp/kegg-bin/show_pathway?rno00650/rno:117099%09red/rno:361638%09red/rno:171142%09red/rno:25014%09red/rno:24450%09red/rno:113965%09red/rno:295458%09red/rno:140547%09red/rno:81632%09red/rno:64304%09red/rno:170670%09red/rno:291133%09red/rno:361637%09red
Glyoxylate and dicarboxylate metabolism	KEGG PATHWAY	rno00630	12	25	7.74994e-08	1.77388e-06	684314|84029|293949|24792|287379|680021|24624|299857|311446|50655|81829|25014	http://www.genome.jp/kegg-bin/show_pathway?rno00630/rno:287379%09red/rno:24624%09red/rno:25014%09red/rno:24792%09red/rno:50655%09red/rno:84029%09red/rno:311446%09red/rno:680021%09red/rno:293949%09red/rno:81829%09red/rno:299857%09red/rno:684314%09red
Pyruvate metabolism	KEGG PATHWAY	rno00620	14	40	1.52365e-07	3.13871e-06	25630|298942|24368|24533|291450|362282|24534|64040|81654|25104|24651|680021|81829|25014	http://www.genome.jp/kegg-bin/show_pathway?rno00620/rno:362282%09red/rno:64040%09red/rno:25104%09red/rno:25014%09red/rno:298942%09red/rno:24651%09red/rno:24533%09red/rno:25630%09red/rno:291450%09red/rno:24534%09red/rno:680021%09red/rno:24368%09red/rno:81829%09red/rno:81654%09red
Propanoate metabolism	KEGG PATHWAY	rno00640	12	28	2.0473e-07	3.83404e-06	114597|170670|171142|24533|140547|24158|24534|85239|24624|314800|81632|25014	http://www.genome.jp/kegg-bin/show_pathway?rno00640/rno:24624%09red/rno:171142%09red/rno:25014%09red/rno:140547%09red/rno:114597%09red/rno:81632%09red/rno:24158%09red/rno:24533%09red/rno:314800%09red/rno:24534%09red/rno:170670%09red/rno:85239%09red
Peroxisome	KEGG PATHWAY	rno04146	19	83	2.98147e-07	5.11819e-06	291075|79244|29725|25288|171142|113956|85239|24792|114209|50681|64461|24786|24787|497811|64526|311446|266686|84029|24479	http://www.genome.jp/kegg-bin/show_pathway?rno04146/rno:85239%09red/rno:171142%09red/rno:24786%09red/rno:84029%09red/rno:113956%09red/rno:64526%09red/rno:24792%09red/rno:64461%09red/rno:79244%09red/rno:266686%09red/rno:25288%09red/rno:311446%09red/rno:24479%09red/rno:114209%09red/rno:291075%09red/rno:497811%09red/rno:24787%09red/rno:50681%09red/rno:29725%09red
Fatty acid metabolism	KEGG PATHWAY	rno01212	14	53	2.57701e-06	4.08358e-05	25413|170670|171142|113956|24158|25288|50681|171155|64304|25618|140547|113965|25363|25014	http://www.genome.jp/kegg-bin/show_pathway?rno01212/rno:25618%09red/rno:25288%09red/rno:171142%09red/rno:25014%09red/rno:113965%09red/rno:113956%09red/rno:140547%09red/rno:24158%09red/rno:64304%09red/rno:25413%09red/rno:171155%09red/rno:170670%09red/rno:50681%09red/rno:25363%09red
Citrate cycle (TCA cycle)	KEGG PATHWAY	rno00020	11	31	2.94328e-06	4.33083e-05	114597|298942|24368|362282|157074|25104|81654|299201|50655|81829|24479	http://www.genome.jp/kegg-bin/show_pathway?rno00020/rno:362282%09red/rno:114597%09red/rno:25104%09red/rno:157074%09red/rno:298942%09red/rno:24479%09red/rno:50655%09red/rno:81654%09red/rno:24368%09red/rno:81829%09red/rno:299201%09red
Pentose phosphate pathway	KEGG PATHWAY	rno00030	10	28	7.93938e-06	0.000109034	24191|24362|24189|65152|29562|64524|298655|25106|24645|25741	http://www.genome.jp/kegg-bin/show_pathway?rno00030/rno:24189%09red/rno:24645%09red/rno:64524%09red/rno:29562%09red/rno:24191%09red/rno:24362%09red/rno:25741%09red/rno:25106%09red/rno:65152%09red/rno:298655%09red
Tryptophan metabolism	KEGG PATHWAY	rno00380	12	46	1.47976e-05	0.000190519	170670|171142|56823|291450|541589|364975|64040|54349|140547|113965|29416|25014	http://www.genome.jp/kegg-bin/show_pathway?rno00380/rno:64040%09red/rno:171142%09red/rno:25014%09red/rno:113965%09red/rno:140547%09red/rno:291450%09red/rno:541589%09red/rno:54349%09red/rno:29416%09red/rno:170670%09red/rno:364975%09red/rno:56823%09red
Cysteine and methionine metabolism	KEGG PATHWAY	rno00270	11	39	1.81088e-05	0.000219436	81508|24401|24533|25721|192172|24250|24534|298934|25274|24962|81829	http://www.genome.jp/kegg-bin/show_pathway?rno00270/rno:81508%09red/rno:25274%09red/rno:298934%09red/rno:24962%09red/rno:192172%09red/rno:24533%09red/rno:24250%09red/rno:24534%09red/rno:24401%09red/rno:81829%09red/rno:25721%09red
beta-Alanine metabolism	KEGG PATHWAY	rno00410	10	33	2.59283e-05	0.000296735	170670|171142|85239|291450|24158|64040|116593|81632|65135|140547	http://www.genome.jp/kegg-bin/show_pathway?rno00410/rno:116593%09red/rno:64040%09red/rno:171142%09red/rno:291450%09red/rno:140547%09red/rno:81632%09red/rno:65135%09red/rno:24158%09red/rno:85239%09red/rno:170670%09red
Arginine and proline metabolism	KEGG PATHWAY	rno00330	13	60	3.58982e-05	0.000389212	24401|303563|293949|291450|25721|24265|24264|25611|64040|29221|289668|641316|25257	http://www.genome.jp/kegg-bin/show_pathway?rno00330/rno:29221%09red/rno:64040%09red/rno:293949%09red/rno:25721%09red/rno:25611%09red/rno:289668%09red/rno:641316%09red/rno:291450%09red/rno:24401%09red/rno:303563%09red/rno:24264%09red/rno:24265%09red/rno:25257%09red
2-Oxocarboxylic acid metabolism	KEGG PATHWAY	rno01210	7	18	0.000121856	0.00125512	24401|303563|25721|81670|50655|29416|24479	http://www.genome.jp/kegg-bin/show_pathway?rno01210/rno:25721%09red/rno:24401%09red/rno:81670%09red/rno:50655%09red/rno:29416%09red/rno:303563%09red/rno:24479%09red
Lysine degradation	KEGG PATHWAY	rno00310	11	52	0.000169567	0.00166337	170670|171142|291450|296925|364975|64040|299201|140547|113965|29416|25014	http://www.genome.jp/kegg-bin/show_pathway?rno00310/rno:64040%09red/rno:171142%09red/rno:25014%09red/rno:113965%09red/rno:140547%09red/rno:291450%09red/rno:29416%09red/rno:170670%09red/rno:364975%09red/rno:296925%09red/rno:299201%09red
Alanine, aspartate and glutamate metabolism	KEGG PATHWAY	rno00250	9	35	0.000189331	0.00177283	291133|24401|24792|25721|83784|288174|81670|81632|641316	http://www.genome.jp/kegg-bin/show_pathway?rno00250/rno:641316%09red/rno:25721%09red/rno:24792%09red/rno:81632%09red/rno:24401%09red/rno:81670%09red/rno:291133%09red/rno:83784%09red/rno:288174%09red
Tyrosine metabolism	KEGG PATHWAY	rno00350	9	38	0.000320191	0.00286779	24172|681913|24401|302980|25721|360719|29383|54349|24267	http://www.genome.jp/kegg-bin/show_pathway?rno00350/rno:24172%09red/rno:360719%09red/rno:25721%09red/rno:24401%09red/rno:54349%09red/rno:29383%09red/rno:302980%09red/rno:24267%09red/rno:681913%09red
Selenocompound metabolism	KEGG PATHWAY	rno00450	6	18	0.000733011	0.00629167	50551|294103|363285|24962|541589|58819	http://www.genome.jp/kegg-bin/show_pathway?rno00450/rno:58819%09red/rno:541589%09red/rno:363285%09red/rno:24962%09red/rno:294103%09red/rno:50551%09red
Glutathione metabolism	KEGG PATHWAY	rno00480	10	57	0.00119365	0.00983566	24404|24424|57298|116684|289668|64317|24423|24479|494499|24426	http://www.genome.jp/kegg-bin/show_pathway?rno00480/rno:24424%09red/rno:24426%09red/rno:24423%09red/rno:24404%09red/rno:289668%09red/rno:57298%09red/rno:64317%09red/rno:116684%09red/rno:24479%09red/rno:494499%09red
Fructose and mannose metabolism	KEGG PATHWAY	rno00051	8	38	0.00132755	0.0105183	24191|25659|24362|24189|65152|300036|24788|25741	http://www.genome.jp/kegg-bin/show_pathway?rno00051/rno:24189%09red/rno:24788%09red/rno:300036%09red/rno:25659%09red/rno:24191%09red/rno:24362%09red/rno:25741%09red/rno:65152%09red
Phenylalanine metabolism	KEGG PATHWAY	rno00360	6	21	0.00142689	0.0108867	94167|24401|25721|293779|24616|309227	http://www.genome.jp/kegg-bin/show_pathway?rno00360/rno:25721%09red/rno:293779%09red/rno:24401%09red/rno:309227%09red/rno:94167%09red/rno:24616%09red
Synthesis and degradation of ketone bodies	KEGG PATHWAY	rno00072	4	10	0.00346738	0.02551	117099|24450|295458|25014	http://www.genome.jp/kegg-bin/show_pathway?rno00072/rno:117099%09red/rno:24450%09red/rno:295458%09red/rno:25014%09red
Oxidative phosphorylation	KEGG PATHWAY	rno00190	16	143	0.0038282	0.0271709	681418|26198|293448|297566|300677|291103|294504|157074|681024|641434|310856|117596|192241|245965|685232|301458	http://www.genome.jp/kegg-bin/show_pathway?rno00190/rno:310856%09red/rno:192241%09red/rno:681024%09red/rno:157074%09red/rno:301458%09red/rno:685232%09red/rno:26198%09red/rno:294504%09red/rno:245965%09red/rno:297566%09red/rno:300677%09red/rno:641434%09red/rno:117596%09red/rno:293448%09red/rno:291103%09red/rno:681418%09red
One carbon pool by folate	KEGG PATHWAY	rno00670	5	18	0.00395693	0.0271709	89833|299857|64300|24312|287379	http://www.genome.jp/kegg-bin/show_pathway?rno00670/rno:24312%09red/rno:287379%09red/rno:89833%09red/rno:64300%09red/rno:299857%09red
Sulfur metabolism	KEGG PATHWAY	rno00920	4	12	0.00584344	0.0388306	81805|25274|192172|294103	http://www.genome.jp/kegg-bin/show_pathway?rno00920/rno:294103%09red/rno:81805%09red/rno:25274%09red/rno:192172%09red
Phenylalanine, tyrosine and tryptophan biosynthesis	KEGG PATHWAY	rno00400	3	7	0.0100003	0.0643766	24616|25721|24401	http://www.genome.jp/kegg-bin/show_pathway?rno00400/rno:24401%09red/rno:24616%09red/rno:25721%09red
Thyroid hormone synthesis	KEGG PATHWAY	rno04918	9	69	0.0115718	0.0722364	25262|24404|29144|24213|24211|64317|25617|25031|362862	http://www.genome.jp/kegg-bin/show_pathway?rno04918/rno:25262%09red/rno:24213%09red/rno:24211%09red/rno:24404%09red/rno:25617%09red/rno:362862%09red/rno:64317%09red/rno:29144%09red/rno:25031%09red
Alzheimer's disease	KEGG PATHWAY	rno05010	17	180	0.0131575	0.0797188	681418|299858|25262|26198|293448|116601|291103|29693|157074|681024|641434|24242|245965|63864|192241|25031|301458	http://www.genome.jp/kegg-bin/show_pathway?rno05010/rno:192241%09red/rno:25262%09red/rno:681024%09red/rno:29693%09red/rno:157074%09red/rno:301458%09red/rno:26198%09red/rno:299858%09red/rno:116601%09red/rno:245965%09red/rno:25031%09red/rno:641434%09red/rno:24242%09red/rno:293448%09red/rno:63864%09red/rno:291103%09red/rno:681418%09red
Biosynthesis of unsaturated fatty acids	KEGG PATHWAY	rno01040	5	27	0.0166505	0.0952778	192272|29725|170670|113956|50681	http://www.genome.jp/kegg-bin/show_pathway?rno01040/rno:192272%09red/rno:170670%09red/rno:113956%09red/rno:29725%09red/rno:50681%09red
Fatty acid elongation	KEGG PATHWAY	rno00062	5	27	0.0166505	0.0952778	192272|113965|170670|171155|140547	http://www.genome.jp/kegg-bin/show_pathway?rno00062/rno:192272%09red/rno:113965%09red/rno:170670%09red/rno:140547%09red/rno:171155%09red
PPAR signaling pathway	KEGG PATHWAY	rno03320	9	79	0.0239062	0.133099	362282|25413|171142|25288|170922|25045|50681|24158|24450	http://www.genome.jp/kegg-bin/show_pathway?rno03320/rno:362282%09red/rno:25288%09red/rno:171142%09red/rno:24158%09red/rno:24450%09red/rno:170922%09red/rno:25045%09red/rno:50681%09red/rno:25413%09red
Metabolism of xenobiotics by cytochrome P450	KEGG PATHWAY	rno00980	8	67	0.025785	0.139782	24172|171445|57298|24424|24423|29224|494499|24426	http://www.genome.jp/kegg-bin/show_pathway?rno00980/rno:24172%09red/rno:24424%09red/rno:24426%09red/rno:29224%09red/rno:24423%09red/rno:57298%09red/rno:494499%09red/rno:171445%09red
Cardiac muscle contraction	KEGG PATHWAY	rno04260	9	81	0.0271996	0.14367	500450|26198|117557|293448|291103|29693|24213|24211|24851	http://www.genome.jp/kegg-bin/show_pathway?rno04260/rno:24213%09red/rno:24211%09red/rno:26198%09red/rno:24851%09red/rno:29693%09red/rno:293448%09red/rno:500450%09red/rno:117557%09red/rno:291103%09red
Huntington's disease	KEGG PATHWAY	rno05016	17	202	0.0328498	0.169177	681418|25262|24404|293448|291103|157074|26198|641434|681024|24787|245965|24786|54241|29167|192241|25031|301458	http://www.genome.jp/kegg-bin/show_pathway?rno05016/rno:192241%09red/rno:25262%09red/rno:291103%09red/rno:157074%09red/rno:24787%09red/rno:54241%09red/rno:24786%09red/rno:29167%09red/rno:301458%09red/rno:245965%09red/rno:641434%09red/rno:681024%09red/rno:293448%09red/rno:25031%09red/rno:26198%09red/rno:24404%09red/rno:681418%09red
Histidine metabolism	KEGG PATHWAY	rno00340	4	23	0.0373038	0.187429	89833|291450|64040|685999	http://www.genome.jp/kegg-bin/show_pathway?rno00340/rno:64040%09red/rno:685999%09red/rno:89833%09red/rno:291450%09red
Chemical carcinogenesis	KEGG PATHWAY	rno05204	9	87	0.0389689	0.191133	24172|541589|57298|171521|24424|24423|29224|494499|24426	http://www.genome.jp/kegg-bin/show_pathway?rno05204/rno:24172%09red/rno:24424%09red/rno:24426%09red/rno:29224%09red/rno:24423%09red/rno:57298%09red/rno:541589%09red/rno:171521%09red/rno:494499%09red
Pentose and glucuronate interconversions	KEGG PATHWAY	rno00040	5	36	0.0437732	0.209704	78959|316067|24788|171408|290277	http://www.genome.jp/kegg-bin/show_pathway?rno00040/rno:290277%09red/rno:316067%09red/rno:78959%09red/rno:24788%09red/rno:171408%09red
Caffeine metabolism	KEGG PATHWAY	rno00232	2	6	0.0522367	0.244563	114768|497811	http://www.genome.jp/kegg-bin/show_pathway?rno00232/rno:497811%09red/rno:114768%09red
Primary bile acid biosynthesis	KEGG PATHWAY	rno00120	3	16	0.0588301	0.269311	79244|29725|192242	http://www.genome.jp/kegg-bin/show_pathway?rno00120/rno:192242%09red/rno:29725%09red/rno:79244%09red
Cyanoamino acid metabolism	KEGG PATHWAY	rno00460	2	7	0.0650888	0.291485	299857|287379	http://www.genome.jp/kegg-bin/show_pathway?rno00460/rno:287379%09red/rno:299857%09red
Drug metabolism - cytochrome P450	KEGG PATHWAY	rno00982	7	69	0.0692083	0.303339	24172|24424|57298|494499|24423|54349|24426	http://www.genome.jp/kegg-bin/show_pathway?rno00982/rno:24172%09red/rno:24424%09red/rno:24426%09red/rno:24423%09red/rno:57298%09red/rno:54349%09red/rno:494499%09red
Purine metabolism	KEGG PATHWAY	rno00230	14	180	0.0797606	0.342306	24183|29223|292072|24184|114768|290029|29562|294103|497811|25368|24651|24645|684055|25630	http://www.genome.jp/kegg-bin/show_pathway?rno00230/rno:29223%09red/rno:292072%09red/rno:24645%09red/rno:294103%09red/rno:290029%09red/rno:29562%09red/rno:24651%09red/rno:24184%09red/rno:24183%09red/rno:25630%09red/rno:25368%09red/rno:684055%09red/rno:497811%09red/rno:114768%09red
Galactose metabolism	KEGG PATHWAY	rno00052	4	31	0.0829265	0.34863	24645|25634|65152|25741	http://www.genome.jp/kegg-bin/show_pathway?rno00052/rno:25741%09red/rno:65152%09red/rno:25634%09red/rno:24645%09red
Parkinson's disease	KEGG PATHWAY	rno05012	12	151	0.0888082	0.364752	681418|26198|293448|291103|157074|681024|641434|297376|245965|192241|29545|301458	http://www.genome.jp/kegg-bin/show_pathway?rno05012/rno:29545%09red/rno:192241%09red/rno:157074%09red/rno:301458%09red/rno:26198%09red/rno:297376%09red/rno:245965%09red/rno:641434%09red/rno:681024%09red/rno:293448%09red/rno:291103%09red/rno:681418%09red
Gastric acid secretion	KEGG PATHWAY	rno04971	7	74	0.0903027	0.364752	25262|288057|54319|24242|24213|24211|25031	http://www.genome.jp/kegg-bin/show_pathway?rno04971/rno:25262%09red/rno:24213%09red/rno:24211%09red/rno:288057%09red/rno:24242%09red/rno:25031%09red/rno:54319%09red
Synaptic vesicle cycle	KEGG PATHWAY	rno04721	6	62	0.10384	0.411365	140673|297566|117596|54241|685232|25558	http://www.genome.jp/kegg-bin/show_pathway?rno04721/rno:117596%09red/rno:25558%09red/rno:685232%09red/rno:54241%09red/rno:297566%09red/rno:140673%09red
Vitamin B6 metabolism	KEGG PATHWAY	rno00750	2	10	0.108709	0.41772	54349|83578	http://www.genome.jp/kegg-bin/show_pathway?rno00750/rno:54349%09red/rno:83578%09red
Bacterial invasion of epithelial cells	KEGG PATHWAY	rno05100	7	78	0.109499	0.41772	83788|301511|170922|54241|305679|117515|305227	http://www.genome.jp/kegg-bin/show_pathway?rno05100/rno:305679%09red/rno:54241%09red/rno:117515%09red/rno:301511%09red/rno:83788%09red/rno:170922%09red/rno:305227%09red
Proximal tubule bicarbonate reclamation	KEGG PATHWAY	rno04964	3	22	0.113567	0.425359	24211|24213|362282	http://www.genome.jp/kegg-bin/show_pathway?rno04964/rno:362282%09red/rno:24213%09red/rno:24211%09red
Focal adhesion	KEGG PATHWAY	rno04510	15	210	0.118439	0.434968	313494|294337|288057|315776|293860|170922|305679|81634|25473|116670|29169|362332|290905|117036|304813	http://www.genome.jp/kegg-bin/show_pathway?rno04510/rno:25473%09red/rno:305679%09red/rno:81634%09red/rno:117036%09red/rno:313494%09red/rno:304813%09red/rno:293860%09red/rno:288057%09red/rno:170922%09red/rno:362332%09red/rno:29169%09red/rno:116670%09red/rno:294337%09red/rno:290905%09red/rno:315776%09red
Central carbon metabolism in cancer	KEGG PATHWAY	rno05230	6	65	0.121057	0.434968	24533|65152|24778|24642|25741|25630	http://www.genome.jp/kegg-bin/show_pathway?rno05230/rno:24642%09red/rno:24778%09red/rno:24533%09red/rno:25630%09red/rno:25741%09red/rno:65152%09red
Taurine and hypotaurine metabolism	KEGG PATHWAY	rno00430	2	11	0.124578	0.434968	29725|60356	http://www.genome.jp/kegg-bin/show_pathway?rno00430/rno:60356%09red/rno:29725%09red
Sulfur relay system	KEGG PATHWAY	rno04122	2	11	0.124578	0.434968	25274|192172	http://www.genome.jp/kegg-bin/show_pathway?rno04122/rno:25274%09red/rno:192172%09red
Folate biosynthesis	KEGG PATHWAY	rno00790	2	13	0.157751	0.532734	24312|64192	http://www.genome.jp/kegg-bin/show_pathway?rno00790/rno:24312%09red/rno:64192%09red
Riboflavin metabolism	KEGG PATHWAY	rno00740	2	13	0.157751	0.532734	295305|292737	http://www.genome.jp/kegg-bin/show_pathway?rno00740/rno:292737%09red/rno:295305%09red
Complement and coagulation cascades	KEGG PATHWAY	rno04610	6	72	0.166174	0.536361	24366|24367|29251|304917|85253|24233	http://www.genome.jp/kegg-bin/show_pathway?rno04610/rno:24233%09red/rno:85253%09red/rno:304917%09red/rno:24367%09red/rno:24366%09red/rno:29251%09red
Collecting duct acid secretion	KEGG PATHWAY	rno04966	3	27	0.16924	0.536361	117596|685232|297566	http://www.genome.jp/kegg-bin/show_pathway?rno04966/rno:685232%09red/rno:297566%09red/rno:117596%09red
Phototransduction	KEGG PATHWAY	rno04744	3	27	0.16924	0.536361	363143|24400|24242	http://www.genome.jp/kegg-bin/show_pathway?rno04744/rno:363143%09red/rno:24400%09red/rno:24242%09red
Ascorbate and aldarate metabolism	KEGG PATHWAY	rno00053	3	27	0.16924	0.536361	291450|25106|64040	http://www.genome.jp/kegg-bin/show_pathway?rno00053/rno:64040%09red/rno:291450%09red/rno:25106%09red
Amoebiasis	KEGG PATHWAY	rno05146	8	111	0.205608	0.632168	29448|305679|81634|25473|29221|25031|290905|117036	http://www.genome.jp/kegg-bin/show_pathway?rno05146/rno:29221%09red/rno:25473%09red/rno:29448%09red/rno:81634%09red/rno:117036%09red/rno:25031%09red/rno:290905%09red/rno:305679%09red
HIF-1 signaling pathway	KEGG PATHWAY	rno04066	8	111	0.205608	0.632168	25438|24533|24778|24189|24825|24333|24334|25741	http://www.genome.jp/kegg-bin/show_pathway?rno04066/rno:24189%09red/rno:24778%09red/rno:24825%09red/rno:24533%09red/rno:25741%09red/rno:25438%09red/rno:24333%09red/rno:24334%09red
Oocyte meiosis	KEGG PATHWAY	rno04114	8	112	0.211859	0.636147	25262|56011|56010|117281|29753|24242|287280|25578	http://www.genome.jp/kegg-bin/show_pathway?rno04114/rno:25578%09red/rno:25262%09red/rno:24242%09red/rno:56010%09red/rno:56011%09red/rno:29753%09red/rno:287280%09red/rno:117281%09red
Mineral absorption	KEGG PATHWAY	rno04978	4	46	0.213078	0.636147	24825|24213|24211|29292	http://www.genome.jp/kegg-bin/show_pathway?rno04978/rno:29292%09red/rno:24213%09red/rno:24825%09red/rno:24211%09red
Retinol metabolism	KEGG PATHWAY	rno00830	6	80	0.224927	0.661929	24172|89826|171521|54349|266686|116676	http://www.genome.jp/kegg-bin/show_pathway?rno00830/rno:24172%09red/rno:54349%09red/rno:171521%09red/rno:89826%09red/rno:116676%09red/rno:266686%09red
Endocrine and other factor-regulated calcium reabsorption	KEGG PATHWAY	rno04961	4	48	0.233501	0.677482	24211|24213|54241|25031	http://www.genome.jp/kegg-bin/show_pathway?rno04961/rno:25031%09red/rno:54241%09red/rno:24213%09red/rno:24211%09red
Pantothenate and CoA biosynthesis	KEGG PATHWAY	rno00770	2	18	0.24559	0.70266	65135|116593	http://www.genome.jp/kegg-bin/show_pathway?rno00770/rno:65135%09red/rno:116593%09red
Hypertrophic cardiomyopathy (HCM)	KEGG PATHWAY	rno05410	6	85	0.264625	0.737543	500450|117557|29693|24851|64362|60374	http://www.genome.jp/kegg-bin/show_pathway?rno05410/rno:60374%09red/rno:24851%09red/rno:500450%09red/rno:117557%09red/rno:64362%09red/rno:29693%09red
Starch and sucrose metabolism	KEGG PATHWAY	rno00500	4	51	0.264943	0.737543	25634|24645|24701|25739	http://www.genome.jp/kegg-bin/show_pathway?rno00500/rno:25739%09red/rno:24701%09red/rno:24645%09red/rno:25634%09red
Prion diseases	KEGG PATHWAY	rno05020	3	35	0.269709	0.740801	24786|117036|25617	http://www.genome.jp/kegg-bin/show_pathway?rno05020/rno:24786%09red/rno:117036%09red/rno:25617%09red
Dilated cardiomyopathy	KEGG PATHWAY	rno05414	6	89	0.297562	0.806549	500450|117557|29693|24851|64362|60374	http://www.genome.jp/kegg-bin/show_pathway?rno05414/rno:60374%09red/rno:24851%09red/rno:500450%09red/rno:117557%09red/rno:64362%09red/rno:29693%09red
African trypanosomiasis	KEGG PATHWAY	rno05143	3	38	0.30911	0.817206	24440|25031|25632	http://www.genome.jp/kegg-bin/show_pathway?rno05143/rno:25632%09red/rno:25031%09red/rno:24440%09red
Regulation of actin cytoskeleton	KEGG PATHWAY	rno04810	13	220	0.316648	0.817206	315655|288057|301511|54319|29251|79433|361598|296654|305679|116670|81521|81634|304813	http://www.genome.jp/kegg-bin/show_pathway?rno04810/rno:301511%09red/rno:288057%09red/rno:305679%09red/rno:361598%09red/rno:81634%09red/rno:296654%09red/rno:304813%09red/rno:29251%09red/rno:116670%09red/rno:54319%09red/rno:79433%09red/rno:315655%09red/rno:81521%09red
Terpenoid backbone biosynthesis	KEGG PATHWAY	rno00900	2	22	0.317128	0.817206	24450|25014	http://www.genome.jp/kegg-bin/show_pathway?rno00900/rno:24450%09red/rno:25014%09red
Drug metabolism - other enzymes	KEGG PATHWAY	rno00983	4	56	0.318789	0.817206	113902|497811|65135|116593	http://www.genome.jp/kegg-bin/show_pathway?rno00983/rno:65135%09red/rno:116593%09red/rno:497811%09red/rno:113902%09red
Arrhythmogenic right ventricular cardiomyopathy (ARVC)	KEGG PATHWAY	rno05412	5	74	0.322207	0.817206	64362|60374|81634|29693|306871	http://www.genome.jp/kegg-bin/show_pathway?rno05412/rno:60374%09red/rno:81634%09red/rno:64362%09red/rno:306871%09red/rno:29693%09red
AMPK signaling pathway	KEGG PATHWAY	rno04152	8	129	0.327083	0.817206	117281|79434|24362|362282|65152|85239|25634|25741	http://www.genome.jp/kegg-bin/show_pathway?rno04152/rno:362282%09red/rno:65152%09red/rno:24362%09red/rno:25741%09red/rno:85239%09red/rno:25634%09red/rno:117281%09red/rno:79434%09red
Adrenergic signaling in cardiomyocytes	KEGG PATHWAY	rno04261	9	148	0.330916	0.817206	500450|117557|117281|29693|24242|24213|24211|24851|25031	http://www.genome.jp/kegg-bin/show_pathway?rno04261/rno:24213%09red/rno:24211%09red/rno:24851%09red/rno:25031%09red/rno:24242%09red/rno:117281%09red/rno:500450%09red/rno:117557%09red/rno:29693%09red
Protein processing in endoplasmic reticulum	KEGG PATHWAY	rno04141	10	167	0.333721	0.817206	288444|311483|29144|287280|286906|25617|24963|93646|29468|362862	http://www.genome.jp/kegg-bin/show_pathway?rno04141/rno:93646%09red/rno:29468%09red/rno:311483%09red/rno:24963%09red/rno:288444%09red/rno:286906%09red/rno:25617%09red/rno:362862%09red/rno:29144%09red/rno:287280%09red
Glycerolipid metabolism	KEGG PATHWAY	rno00561	4	58	0.340598	0.817206	684314|78959|64040|291450	http://www.genome.jp/kegg-bin/show_pathway?rno00561/rno:64040%09red/rno:78959%09red/rno:291450%09red/rno:684314%09red
Salivary secretion	KEGG PATHWAY	rno04970	5	76	0.341164	0.817206	24213|25262|24211|25031|24242	http://www.genome.jp/kegg-bin/show_pathway?rno04970/rno:25031%09red/rno:25262%09red/rno:24213%09red/rno:24211%09red/rno:24242%09red
Pancreatic secretion	KEGG PATHWAY	rno04972	6	96	0.356766	0.828183	25262|116601|29693|24213|24211|25031	http://www.genome.jp/kegg-bin/show_pathway?rno04972/rno:25262%09red/rno:24213%09red/rno:24211%09red/rno:116601%09red/rno:25031%09red/rno:29693%09red
Arachidonic acid metabolism	KEGG PATHWAY	rno00590	5	78	0.360196	0.828183	29224|24404|64317|311865|171521	http://www.genome.jp/kegg-bin/show_pathway?rno00590/rno:64317%09red/rno:24404%09red/rno:171521%09red/rno:29224%09red/rno:311865%09red
Vasopressin-regulated water reabsorption	KEGG PATHWAY	rno04962	3	42	0.361827	0.828183	79434|29167|29489	http://www.genome.jp/kegg-bin/show_pathway?rno04962/rno:29489%09red/rno:79434%09red/rno:29167%09red
Carbohydrate digestion and absorption	KEGG PATHWAY	rno04973	3	42	0.361827	0.828183	24211|24213|25634	http://www.genome.jp/kegg-bin/show_pathway?rno04973/rno:24213%09red/rno:24211%09red/rno:25634%09red
Platelet activation	KEGG PATHWAY	rno04611	8	135	0.370311	0.838287	313494|25262|288057|315776|24366|24367|116670|25031	http://www.genome.jp/kegg-bin/show_pathway?rno04611/rno:25262%09red/rno:313494%09red/rno:288057%09red/rno:24367%09red/rno:24366%09red/rno:25031%09red/rno:116670%09red/rno:315776%09red
Salmonella infection	KEGG PATHWAY	rno05132	5	81	0.388784	0.870537	29448|301511|29489|293860|362332	http://www.genome.jp/kegg-bin/show_pathway?rno05132/rno:362332%09red/rno:301511%09red/rno:29448%09red/rno:29489%09red/rno:293860%09red
RNA degradation	KEGG PATHWAY	rno03018	5	82	0.3983	0.882256	25438|24333|65152|24334|25741	http://www.genome.jp/kegg-bin/show_pathway?rno03018/rno:25741%09red/rno:24334%09red/rno:24333%09red/rno:25438%09red/rno:65152%09red
Insulin signaling pathway	KEGG PATHWAY	rno04910	8	141	0.413942	0.90715	24651|25739|25725|362282|24362|24242|25634|24701	http://www.genome.jp/kegg-bin/show_pathway?rno04910/rno:362282%09red/rno:25725%09red/rno:24701%09red/rno:25634%09red/rno:25739%09red/rno:24651%09red/rno:24362%09red/rno:24242%09red
Vascular smooth muscle contraction	KEGG PATHWAY	rno04270	7	124	0.4311	0.934805	25262|288057|24242|24582|116670|25031|304813	http://www.genome.jp/kegg-bin/show_pathway?rno04270/rno:25262%09red/rno:24582%09red/rno:304813%09red/rno:288057%09red/rno:24242%09red/rno:25031%09red/rno:116670%09red
Nicotinate and nicotinamide metabolism	KEGG PATHWAY	rno00760	2	29	0.437286	0.938342	54349|290029	http://www.genome.jp/kegg-bin/show_pathway?rno00760/rno:290029%09red/rno:54349%09red
ECM-receptor interaction	KEGG PATHWAY	rno04512	5	88	0.454904	0.966085	294337|29169|290905|25473|117036	http://www.genome.jp/kegg-bin/show_pathway?rno04512/rno:29169%09red/rno:290905%09red/rno:25473%09red/rno:117036%09red/rno:294337%09red
cGMP-PKG signaling pathway	KEGG PATHWAY	rno04022	9	170	0.480064	0.99431	25262|288057|116601|29693|24242|24213|24211|116670|25031	http://www.genome.jp/kegg-bin/show_pathway?rno04022/rno:25262%09red/rno:24213%09red/rno:24211%09red/rno:116601%09red/rno:288057%09red/rno:24242%09red/rno:25031%09red/rno:116670%09red/rno:29693%09red
Bile secretion	KEGG PATHWAY	rno04976	4	71	0.48048	0.99431	24213|24211|29725|24778	http://www.genome.jp/kegg-bin/show_pathway?rno04976/rno:24778%09red/rno:24213%09red/rno:29725%09red/rno:24211%09red
Protein digestion and absorption	KEGG PATHWAY	rno04974	5	91	0.482675	0.99431	294337|24213|314981|24211|290905	http://www.genome.jp/kegg-bin/show_pathway?rno04974/rno:290905%09red/rno:294337%09red/rno:24213%09red/rno:314981%09red/rno:24211%09red
Staphylococcus aureus infection	KEGG PATHWAY	rno05150	3	54	0.513128	1	85253|24367|24233	http://www.genome.jp/kegg-bin/show_pathway?rno05150/rno:85253%09red/rno:24233%09red/rno:24367%09red
Fatty acid biosynthesis	KEGG PATHWAY	rno00061	1	14	0.518455	1	25288	http://www.genome.jp/kegg-bin/show_pathway?rno00061/rno:25288%09red
Adipocytokine signaling pathway	KEGG PATHWAY	rno04920	4	75	0.521376	1	25634|362282|25288|24778	http://www.genome.jp/kegg-bin/show_pathway?rno04920/rno:362282%09red/rno:24778%09red/rno:25288%09red/rno:25634%09red
Amyotrophic lateral sclerosis (ALS)	KEGG PATHWAY	rno05014	3	55	0.524911	1	24786|24404|24688	http://www.genome.jp/kegg-bin/show_pathway?rno05014/rno:24404%09red/rno:24786%09red/rno:24688%09red
Estrogen signaling pathway	KEGG PATHWAY	rno04915	5	96	0.527788	1	24963|25262|362862|25031|24242	http://www.genome.jp/kegg-bin/show_pathway?rno04915/rno:362862%09red/rno:25031%09red/rno:24963%09red/rno:25262%09red/rno:24242%09red
Non-alcoholic fatty liver disease (NAFLD)	KEGG PATHWAY	rno04932	8	161	0.555696	1	681418|26198|293448|291103|157074|681024|24651|301458	http://www.genome.jp/kegg-bin/show_pathway?rno04932/rno:157074%09red/rno:301458%09red/rno:26198%09red/rno:24651%09red/rno:681024%09red/rno:293448%09red/rno:291103%09red/rno:681418%09red
Malaria	KEGG PATHWAY	rno05144	3	58	0.559288	1	24440|25632|299858	http://www.genome.jp/kegg-bin/show_pathway?rno05144/rno:25632%09red/rno:299858%09red/rno:24440%09red
Proteoglycans in cancer	KEGG PATHWAY	rno05205	10	204	0.567599	1	315655|25262|293860|54319|81521|361598|116670|29169|362332|304813	http://www.genome.jp/kegg-bin/show_pathway?rno05205/rno:25262%09red/rno:361598%09red/rno:304813%09red/rno:293860%09red/rno:29169%09red/rno:81521%09red/rno:362332%09red/rno:116670%09red/rno:54319%09red/rno:315655%09red
Long-term depression	KEGG PATHWAY	rno04730	3	62	0.602703	1	25262|25031|117281	http://www.genome.jp/kegg-bin/show_pathway?rno04730/rno:117281%09red/rno:25262%09red/rno:25031%09red
Pyrimidine metabolism	KEGG PATHWAY	rno00240	5	106	0.612208	1	290029|50551|65135|58819|116593	http://www.genome.jp/kegg-bin/show_pathway?rno00240/rno:65135%09red/rno:290029%09red/rno:116593%09red/rno:58819%09red/rno:50551%09red
Aldosterone-regulated sodium reabsorption	KEGG PATHWAY	rno04960	2	41	0.612743	1	24213|24211	http://www.genome.jp/kegg-bin/show_pathway?rno04960/rno:24213%09red/rno:24211%09red
Insulin secretion	KEGG PATHWAY	rno04911	4	86	0.624965	1	24213|24211|25031|24778	http://www.genome.jp/kegg-bin/show_pathway?rno04911/rno:24778%09red/rno:25031%09red/rno:24213%09red/rno:24211%09red
Dopaminergic synapse	KEGG PATHWAY	rno04728	6	131	0.638695	1	25262|117281|24400|24267|24242|25031	http://www.genome.jp/kegg-bin/show_pathway?rno04728/rno:25262%09red/rno:24400%09red/rno:24242%09red/rno:25031%09red/rno:24267%09red/rno:117281%09red
Long-term potentiation	KEGG PATHWAY	rno04720	3	66	0.643194	1	25262|25031|24242	http://www.genome.jp/kegg-bin/show_pathway?rno04720/rno:25031%09red/rno:25262%09red/rno:24242%09red
Amino sugar and nucleotide sugar metabolism	KEGG PATHWAY	rno00520	2	46	0.672445	1	300036|24645	http://www.genome.jp/kegg-bin/show_pathway?rno00520/rno:300036%09red/rno:24645%09red
Antigen processing and presentation	KEGG PATHWAY	rno04612	4	97	0.713117	1	29144|29468|25617|24963	http://www.genome.jp/kegg-bin/show_pathway?rno04612/rno:24963%09red/rno:29468%09red/rno:29144%09red/rno:25617%09red
Circadian entrainment	KEGG PATHWAY	rno04713	4	97	0.713117	1	25262|24400|25031|24242	http://www.genome.jp/kegg-bin/show_pathway?rno04713/rno:25031%09red/rno:25262%09red/rno:24400%09red/rno:24242%09red
Thyroid hormone signaling pathway	KEGG PATHWAY	rno04919	5	120	0.714192	1	24213|24211|25031|29693|24778	http://www.genome.jp/kegg-bin/show_pathway?rno04919/rno:24778%09red/rno:25031%09red/rno:24213%09red/rno:24211%09red/rno:29693%09red
Adherens junction	KEGG PATHWAY	rno04520	3	74	0.71516	1	361598|81634|305679	http://www.genome.jp/kegg-bin/show_pathway?rno04520/rno:81634%09red/rno:305679%09red/rno:361598%09red
alpha-Linolenic acid metabolism	KEGG PATHWAY	rno00592	1	25	0.7183	1	50681	http://www.genome.jp/kegg-bin/show_pathway?rno00592/rno:50681%09red
Protein export	KEGG PATHWAY	rno03060	1	26	0.731704	1	25617	http://www.genome.jp/kegg-bin/show_pathway?rno03060/rno:25617%09red
Maturity onset diabetes of the young	KEGG PATHWAY	rno04950	1	26	0.731704	1	24651	http://www.genome.jp/kegg-bin/show_pathway?rno04950/rno:24651%09red
Type II diabetes mellitus	KEGG PATHWAY	rno04930	2	52	0.733974	1	24651|25630	http://www.genome.jp/kegg-bin/show_pathway?rno04930/rno:25630%09red/rno:24651%09red
Cell cycle	KEGG PATHWAY	rno04110	5	126	0.751597	1	25578|287280|56011|56010|29753	http://www.genome.jp/kegg-bin/show_pathway?rno04110/rno:287280%09red/rno:25578%09red/rno:56010%09red/rno:56011%09red/rno:29753%09red
Ribosome	KEGG PATHWAY	rno03010	7	172	0.752177	1	117053|25538|65043|362041|81764|64306|64302	http://www.genome.jp/kegg-bin/show_pathway?rno03010/rno:25538%09red/rno:117053%09red/rno:64306%09red/rno:64302%09red/rno:65043%09red/rno:362041%09red/rno:81764%09red
Circadian rhythm	KEGG PATHWAY	rno04710	1	28	0.756631	1	287280	http://www.genome.jp/kegg-bin/show_pathway?rno04710/rno:287280%09red
Steroid hormone biosynthesis	KEGG PATHWAY	rno00140	3	80	0.761368	1	171521|24267|192242	http://www.genome.jp/kegg-bin/show_pathway?rno00140/rno:192242%09red/rno:171521%09red/rno:24267%09red
Phosphatidylinositol signaling system	KEGG PATHWAY	rno04070	3	80	0.761368	1	25262|25031|24242	http://www.genome.jp/kegg-bin/show_pathway?rno04070/rno:25031%09red/rno:25262%09red/rno:24242%09red
Thyroid cancer	KEGG PATHWAY	rno05216	1	29	0.768212	1	117557	http://www.genome.jp/kegg-bin/show_pathway?rno05216/rno:117557%09red
Legionellosis	KEGG PATHWAY	rno05134	2	58	0.785377	1	171361|24963	http://www.genome.jp/kegg-bin/show_pathway?rno05134/rno:24963%09red/rno:171361%09red
PI3K-Akt signaling pathway	KEGG PATHWAY	rno04151	14	339	0.792409	1	294337|56011|56010|117281|29753|362282|25578|25473|24400|29169|25634|290905|117036|362862	http://www.genome.jp/kegg-bin/show_pathway?rno04151/rno:362282%09red/rno:25578%09red/rno:25473%09red/rno:29753%09red/rno:117036%09red/rno:24400%09red/rno:362862%09red/rno:29169%09red/rno:56010%09red/rno:56011%09red/rno:25634%09red/rno:117281%09red/rno:290905%09red/rno:294337%09red
Small cell lung cancer	KEGG PATHWAY	rno05222	3	86	0.801306	1	117036|290905|25473	http://www.genome.jp/kegg-bin/show_pathway?rno05222/rno:290905%09red/rno:25473%09red/rno:117036%09red
Oxytocin signaling pathway	KEGG PATHWAY	rno04921	6	160	0.806126	1	25262|288057|24242|116670|25031|304813	http://www.genome.jp/kegg-bin/show_pathway?rno04921/rno:25262%09red/rno:304813%09red/rno:288057%09red/rno:24242%09red/rno:25031%09red/rno:116670%09red
Rheumatoid arthritis	KEGG PATHWAY	rno05323	3	87	0.807387	1	117596|685232|297566	http://www.genome.jp/kegg-bin/show_pathway?rno05323/rno:685232%09red/rno:297566%09red/rno:117596%09red
Inflammatory mediator regulation of TRP channels	KEGG PATHWAY	rno04750	4	114	0.817808	1	25262|171521|25031|24242	http://www.genome.jp/kegg-bin/show_pathway?rno04750/rno:25031%09red/rno:25262%09red/rno:171521%09red/rno:24242%09red
GnRH signaling pathway	KEGG PATHWAY	rno04912	3	92	0.835478	1	25262|25031|24242	http://www.genome.jp/kegg-bin/show_pathway?rno04912/rno:25031%09red/rno:25262%09red/rno:24242%09red
Tight junction	KEGG PATHWAY	rno04530	5	143	0.837561	1	117281|24582|81634|310655|79433	http://www.genome.jp/kegg-bin/show_pathway?rno04530/rno:81634%09red/rno:310655%09red/rno:79433%09red/rno:24582%09red/rno:117281%09red
Leukocyte transendothelial migration	KEGG PATHWAY	rno04670	4	120	0.846332	1	54319|81521|81634|305679	http://www.genome.jp/kegg-bin/show_pathway?rno04670/rno:81634%09red/rno:54319%09red/rno:81521%09red/rno:305679%09red
Phagosome	KEGG PATHWAY	rno04145	7	195	0.850133	1	29448|297566|29144|117596|29489|685232|314764	http://www.genome.jp/kegg-bin/show_pathway?rno04145/rno:29489%09red/rno:29448%09red/rno:685232%09red/rno:297566%09red/rno:29144%09red/rno:117596%09red/rno:314764%09red
Renal cell carcinoma	KEGG PATHWAY	rno05211	2	68	0.851774	1	24778|24368	http://www.genome.jp/kegg-bin/show_pathway?rno05211/rno:24778%09red/rno:24368%09red
Serotonergic synapse	KEGG PATHWAY	rno04726	4	123	0.859121	1	25262|171521|25031|24400	http://www.genome.jp/kegg-bin/show_pathway?rno04726/rno:25031%09red/rno:25262%09red/rno:171521%09red/rno:24400%09red
Linoleic acid metabolism	KEGG PATHWAY	rno00591	1	40	0.864448	1	171521	http://www.genome.jp/kegg-bin/show_pathway?rno00591/rno:171521%09red
Porphyrin and chlorophyll metabolism	KEGG PATHWAY	rno00860	1	40	0.864448	1	292737	http://www.genome.jp/kegg-bin/show_pathway?rno00860/rno:292737%09red
Fat digestion and absorption	KEGG PATHWAY	rno04975	1	40	0.864448	1	25721	http://www.genome.jp/kegg-bin/show_pathway?rno04975/rno:25721%09red
Pertussis	KEGG PATHWAY	rno05133	2	72	0.872642	1	24233|24242	http://www.genome.jp/kegg-bin/show_pathway?rno05133/rno:24233%09red/rno:24242%09red
Retrograde endocannabinoid signaling	KEGG PATHWAY	rno04723	3	103	0.885079	1	25262|25031|24400	http://www.genome.jp/kegg-bin/show_pathway?rno04723/rno:25031%09red/rno:25262%09red/rno:24400%09red
Hippo signaling pathway	KEGG PATHWAY	rno04390	5	156	0.885426	1	25578|56011|56010|117281|29753	http://www.genome.jp/kegg-bin/show_pathway?rno04390/rno:117281%09red/rno:56010%09red/rno:56011%09red/rno:29753%09red/rno:25578%09red
Calcium signaling pathway	KEGG PATHWAY	rno04020	6	182	0.887192	1	25262|288057|29693|24242|116601|25031	http://www.genome.jp/kegg-bin/show_pathway?rno04020/rno:25262%09red/rno:116601%09red/rno:288057%09red/rno:24242%09red/rno:25031%09red/rno:29693%09red
Ether lipid metabolism	KEGG PATHWAY	rno00565	1	44	0.888478	1	64189	http://www.genome.jp/kegg-bin/show_pathway?rno00565/rno:64189%09red
Intestinal immune network for IgA production	KEGG PATHWAY	rno04672	1	45	0.893788	1	25046	http://www.genome.jp/kegg-bin/show_pathway?rno04672/rno:25046%09red
Proteasome	KEGG PATHWAY	rno03050	1	47	0.903663	1	287984	http://www.genome.jp/kegg-bin/show_pathway?rno03050/rno:287984%09red
Cholinergic synapse	KEGG PATHWAY	rno04725	3	112	0.915239	1	25262|25031|24400	http://www.genome.jp/kegg-bin/show_pathway?rno04725/rno:25031%09red/rno:25262%09red/rno:24400%09red
TGF-beta signaling pathway	KEGG PATHWAY	rno04350	2	83	0.916848	1	287280|117281	http://www.genome.jp/kegg-bin/show_pathway?rno04350/rno:287280%09red/rno:117281%09red
Notch signaling pathway	KEGG PATHWAY	rno04330	1	51	0.920745	1	498089	http://www.genome.jp/kegg-bin/show_pathway?rno04330/rno:498089%09red
cAMP signaling pathway	KEGG PATHWAY	rno04024	6	196	0.922138	1	29693|50681|24213|24211|116670|24242	http://www.genome.jp/kegg-bin/show_pathway?rno04024/rno:24213%09red/rno:24211%09red/rno:24242%09red/rno:116670%09red/rno:50681%09red/rno:29693%09red
Glutamatergic synapse	KEGG PATHWAY	rno04724	3	115	0.923566	1	25262|25031|24400	http://www.genome.jp/kegg-bin/show_pathway?rno04724/rno:25031%09red/rno:25262%09red/rno:24400%09red
Endometrial cancer	KEGG PATHWAY	rno05213	1	52	0.92452	1	170922	http://www.genome.jp/kegg-bin/show_pathway?rno05213/rno:170922%09red
Fc gamma R-mediated phagocytosis	KEGG PATHWAY	rno04666	2	88	0.93176	1	296654|301511	http://www.genome.jp/kegg-bin/show_pathway?rno04666/rno:301511%09red/rno:296654%09red
Gap junction	KEGG PATHWAY	rno04540	2	88	0.93176	1	25262|25031	http://www.genome.jp/kegg-bin/show_pathway?rno04540/rno:25031%09red/rno:25262%09red
Prostate cancer	KEGG PATHWAY	rno05215	2	89	0.934422	1	362862|24426	http://www.genome.jp/kegg-bin/show_pathway?rno05215/rno:362862%09red/rno:24426%09red
GABAergic synapse	KEGG PATHWAY	rno04727	2	90	0.936985	1	81632|24400	http://www.genome.jp/kegg-bin/show_pathway?rno04727/rno:24400%09red/rno:81632%09red
Ovarian steroidogenesis	KEGG PATHWAY	rno04913	1	56	0.937907	1	192272	http://www.genome.jp/kegg-bin/show_pathway?rno04913/rno:192272%09red
Toxoplasmosis	KEGG PATHWAY	rno05145	3	121	0.938013	1	117036|25473|24963	http://www.genome.jp/kegg-bin/show_pathway?rno05145/rno:24963%09red/rno:25473%09red/rno:117036%09red
Glycerophospholipid metabolism	KEGG PATHWAY	rno00564	2	92	0.941829	1	60666|89841	http://www.genome.jp/kegg-bin/show_pathway?rno00564/rno:60666%09red/rno:89841%09red
NOD-like receptor signaling pathway	KEGG PATHWAY	rno04621	1	58	0.943682	1	362862	http://www.genome.jp/kegg-bin/show_pathway?rno04621/rno:362862%09red
Viral carcinogenesis	KEGG PATHWAY	rno05203	7	235	0.944895	1	56011|56010|29753|296654|25578|81634|25630	http://www.genome.jp/kegg-bin/show_pathway?rno05203/rno:25578%09red/rno:81634%09red/rno:296654%09red/rno:25630%09red/rno:56010%09red/rno:56011%09red/rno:29753%09red
Melanogenesis	KEGG PATHWAY	rno04916	2	98	0.954324	1	25031|24242	http://www.genome.jp/kegg-bin/show_pathway?rno04916/rno:25031%09red/rno:24242%09red
Taste transduction	KEGG PATHWAY	rno04742	1	63	0.955879	1	24400	http://www.genome.jp/kegg-bin/show_pathway?rno04742/rno:24400%09red
Inositol phosphate metabolism	KEGG PATHWAY	rno00562	1	64	0.957982	1	25031	http://www.genome.jp/kegg-bin/show_pathway?rno00562/rno:25031%09red
Glioma	KEGG PATHWAY	rno05214	1	65	0.959984	1	24242	http://www.genome.jp/kegg-bin/show_pathway?rno05214/rno:24242%09red
Measles	KEGG PATHWAY	rno05162	3	134	0.961069	1	81521|83427|24963	http://www.genome.jp/kegg-bin/show_pathway?rno05162/rno:83427%09red/rno:24963%09red/rno:81521%09red
Amphetamine addiction	KEGG PATHWAY	rno05031	1	66	0.961891	1	24242	http://www.genome.jp/kegg-bin/show_pathway?rno05031/rno:24242%09red
FoxO signaling pathway	KEGG PATHWAY	rno04068	3	135	0.962459	1	25634|24787|362282	http://www.genome.jp/kegg-bin/show_pathway?rno04068/rno:362282%09red/rno:24787%09red/rno:25634%09red
Spliceosome	KEGG PATHWAY	rno03040	3	135	0.962459	1	29578|689890|24963	http://www.genome.jp/kegg-bin/show_pathway?rno03040/rno:24963%09red/rno:689890%09red/rno:29578%09red
Chagas disease (American trypanosomiasis)	KEGG PATHWAY	rno05142	2	105	0.965662	1	25031|117281	http://www.genome.jp/kegg-bin/show_pathway?rno05142/rno:117281%09red/rno:25031%09red
Epstein-Barr virus infection	KEGG PATHWAY	rno05169	6	227	0.967774	1	56011|56010|29753|25578|24963|287984	http://www.genome.jp/kegg-bin/show_pathway?rno05169/rno:25578%09red/rno:24963%09red/rno:56010%09red/rno:56011%09red/rno:29753%09red/rno:287984%09red
Wnt signaling pathway	KEGG PATHWAY	rno04310	3	142	0.970958	1	287280|25031|65137	http://www.genome.jp/kegg-bin/show_pathway?rno04310/rno:287280%09red/rno:25031%09red/rno:65137%09red
MicroRNAs in cancer	KEGG PATHWAY	rno05206	3	143	0.972012	1	315655|24851|54319	http://www.genome.jp/kegg-bin/show_pathway?rno05206/rno:24851%09red/rno:54319%09red/rno:315655%09red
Apoptosis	KEGG PATHWAY	rno04210	1	82	0.982557	1	25725	http://www.genome.jp/kegg-bin/show_pathway?rno04210/rno:25725%09red
Sphingolipid signaling pathway	KEGG PATHWAY	rno04071	2	123	0.983737	1	25031|117281	http://www.genome.jp/kegg-bin/show_pathway?rno04071/rno:117281%09red/rno:25031%09red
Ribosome biogenesis in eukaryotes	KEGG PATHWAY	rno03008	1	85	0.984935	1	288615	http://www.genome.jp/kegg-bin/show_pathway?rno03008/rno:288615%09red
Neurotrophin signaling pathway	KEGG PATHWAY	rno04722	2	125	0.985049	1	29753|24242	http://www.genome.jp/kegg-bin/show_pathway?rno04722/rno:29753%09red/rno:24242%09red
Systemic lupus erythematosus	KEGG PATHWAY	rno05322	2	129	0.987371	1	24233|81634	http://www.genome.jp/kegg-bin/show_pathway?rno05322/rno:81634%09red/rno:24233%09red
Morphine addiction	KEGG PATHWAY	rno05032	1	92	0.9893	1	24400	http://www.genome.jp/kegg-bin/show_pathway?rno05032/rno:24400%09red
mRNA surveillance pathway	KEGG PATHWAY	rno03015	1	93	0.98981	1	117281	http://www.genome.jp/kegg-bin/show_pathway?rno03015/rno:117281%09red
Hepatitis B	KEGG PATHWAY	rno05161	2	139	0.991744	1	25578|56011	http://www.genome.jp/kegg-bin/show_pathway?rno05161/rno:25578%09red/rno:56011%09red
Endocytosis	KEGG PATHWAY	rno04144	5	242	0.992234	1	79434|29448|54241|24963|314764	http://www.genome.jp/kegg-bin/show_pathway?rno04144/rno:54241%09red/rno:314764%09red/rno:79434%09red/rno:24963%09red/rno:29448%09red
Rap1 signaling pathway	KEGG PATHWAY	rno04015	4	213	0.992991	1	313494|25031|315776|24242	http://www.genome.jp/kegg-bin/show_pathway?rno04015/rno:25031%09red/rno:313494%09red/rno:315776%09red/rno:24242%09red
Tuberculosis	KEGG PATHWAY	rno05152	3	180	0.993182	1	29448|314764|24242	http://www.genome.jp/kegg-bin/show_pathway?rno05152/rno:314764%09red/rno:29448%09red/rno:24242%09red
Herpes simplex infection	KEGG PATHWAY	rno05168	4	215	0.993485	1	287280|689890|300033|29681	http://www.genome.jp/kegg-bin/show_pathway?rno05168/rno:287280%09red/rno:29681%09red/rno:689890%09red/rno:300033%09red
TNF signaling pathway	KEGG PATHWAY	rno04668	1	110	0.995562	1	114114	http://www.genome.jp/kegg-bin/show_pathway?rno04668/rno:114114%09red
Pathways in cancer	KEGG PATHWAY	rno05200	9	396	0.997352	1	117557|24368|24400|24778|25473|25031|290905|117036|362862	http://www.genome.jp/kegg-bin/show_pathway?rno05200/rno:25473%09red/rno:24368%09red/rno:117036%09red/rno:24400%09red/rno:362862%09red/rno:24778%09red/rno:25031%09red/rno:290905%09red/rno:117557%09red
Influenza A	KEGG PATHWAY	rno05164	2	171	0.997934	1	85253|24963	http://www.genome.jp/kegg-bin/show_pathway?rno05164/rno:85253%09red/rno:24963%09red
Cell adhesion molecules (CAMs)	KEGG PATHWAY	rno04514	2	171	0.997934	1	24564|117258	http://www.genome.jp/kegg-bin/show_pathway?rno04514/rno:24564%09red/rno:117258%09red
Lysosome	KEGG PATHWAY	rno04142	1	126	0.997971	1	54241	http://www.genome.jp/kegg-bin/show_pathway?rno04142/rno:54241%09red
Axon guidance	KEGG PATHWAY	rno04360	1	128	0.998161	1	25416	http://www.genome.jp/kegg-bin/show_pathway?rno04360/rno:25416%09red
Hepatitis C	KEGG PATHWAY	rno05160	1	129	0.998248	1	117281	http://www.genome.jp/kegg-bin/show_pathway?rno05160/rno:117281%09red
Alcoholism	KEGG PATHWAY	rno05034	2	176	0.998341	1	24400|24242	http://www.genome.jp/kegg-bin/show_pathway?rno05034/rno:24400%09red/rno:24242%09red
Chemokine signaling pathway	KEGG PATHWAY	rno04062	2	178	0.998481	1	25031|24400	http://www.genome.jp/kegg-bin/show_pathway?rno04062/rno:25031%09red/rno:24400%09red
Ubiquitin mediated proteolysis	KEGG PATHWAY	rno04120	1	135	0.998694	1	287280	http://www.genome.jp/kegg-bin/show_pathway?rno04120/rno:287280%09red
HTLV-I infection	KEGG PATHWAY	rno05166	4	292	0.999658	1	313494|29144|315776|24778	http://www.genome.jp/kegg-bin/show_pathway?rno05166/rno:24778%09red/rno:313494%09red/rno:29144%09red/rno:315776%09red
RNA transport	KEGG PATHWAY	rno03013	1	164	0.999685	1	171361	http://www.genome.jp/kegg-bin/show_pathway?rno03013/rno:171361%09red
MAPK signaling pathway	KEGG PATHWAY	rno04010	3	260	0.999739	1	24963|293860|362332	http://www.genome.jp/kegg-bin/show_pathway?rno04010/rno:362332%09red/rno:293860%09red/rno:24963%09red
Ras signaling pathway	KEGG PATHWAY	rno04014	2	229	0.999844	1	24400|24242	http://www.genome.jp/kegg-bin/show_pathway?rno04014/rno:24400%09red/rno:24242%09red
Neuroactive ligand-receptor interaction	KEGG PATHWAY	rno04080	2	287	0.999989	1	85253|29251	http://www.genome.jp/kegg-bin/show_pathway?rno04080/rno:85253%09red/rno:29251%09red
Olfactory transduction	KEGG PATHWAY	rno04740	1	1236	1	1	24242	http://www.genome.jp/kegg-bin/show_pathway?rno04740/rno:24242%09red

## Sheet: Table S3
Supplementary Table S3. Gene ontology annotation of the 431 differentially expressed genes.
Note: (1)Statistical test method: hypergeometric test / Fisher's exact test
(2)FDR correction method: Benjamini and Hochberg
Term	Database	ID	Input number	Background number	P-Value	Corrected P-Value	Input	Hyperlink
organic acid metabolic process	Gene Ontology	GO:0006082	115	743	4.00679e-37	1.8868e-33	117543|25380|65152|287379|113902|64304|64300|24312|359725|24792|24250|60356|364975|298934|64157|24651|24191|681913|361638|362282|25104|25106|63938|192227|25181|361884|303563|24267|361637|83784|680021|81632|58819|140547|89833|291075|25288|25056|114209|25721|293779|64040|113965|114768|81508|29725|25611|192172|25618|299857|24479|170670|56823|293949|25045|296925|25438|64192|29221|114597|85239|24362|2…	http://amigo.geneontology.org/cgi-bin/amigo/term_details?term=GO:0006082
carboxylic acid metabolic process	Gene Ontology	GO:0019752	109	680	1.78493e-36	4.20262e-33	117543|25380|65152|287379|113902|64304|64300|24312|359725|24792|24250|60356|364975|298934|64157|24651|24191|681913|361638|362282|25104|25106|63938|192227|361884|303563|24267|361637|83784|680021|81632|58819|140547|89833|291075|25288|25056|114209|25721|293779|64040|113965|81508|29725|25611|192172|25618|299857|24479|170670|56823|293949|296925|25045|25438|64192|29221|114597|85239|24362|29383|25741|78…	http://amigo.geneontology.org/cgi-bin/amigo/term_details?term=GO:0019752
oxoacid metabolic process	Gene Ontology	GO:0043436	111	725	1.61904e-35	2.54135e-32	117543|25380|65152|287379|113902|64304|64300|24312|359725|24792|24250|60356|364975|298934|64157|24651|24191|681913|361638|362282|25104|25106|63938|192227|25181|361884|303563|24267|361637|83784|680021|81632|58819|140547|89833|291075|25288|25056|114209|25721|293779|64040|113965|81508|29725|25611|192172|25618|299857|24479|170670|56823|293949|25045|296925|25438|64192|29221|114597|85239|24362|29383|25…	http://amigo.geneontology.org/cgi-bin/amigo/term_details?term=GO:0043436
cofactor binding	Gene Ontology	GO:0048037	68	249	3.39471e-35	3.99642e-32	291075|117543|64524|301624|114209|25721|287379|60666|64040|64304|298655|50681|24312|295458|25014|79122|541589|50551|359725|171155|24533|24792|25739|157074|84029|24250|24534|364975|63864|24962|25618|63938|25634|29525|24479|114123|170670|114597|81805|25045|363285|497811|64192|290277|54349|311446|24788|60356|25363|300726|24172|298942|171142|292875|83578|24158|290551|83784|300036|680021|81670|299857|…	http://amigo.geneontology.org/cgi-bin/amigo/term_details?term=GO:0048037
extracellular vesicular exosome	Gene Ontology	GO:0070062	204	2191	2.37218e-34	1.65335e-31	292845|58952|155423|117543|79434|116593|65152|287379|79433|287069|64306|361239|64302|289820|140673|288057|300677|291450|50558|81521|309499|171408|64157|64524|24651|689890|24191|117557|293705|361638|24825|306871|362282|24786|24787|56010|65151|24788|362862|266686|192227|25181|84029|29753|192172|641434|24264|24464|680021|292737|85253|81632|81634|25741|140547|89833|140927|24184|24267|24189|25721|6810…	http://amigo.geneontology.org/cgi-bin/amigo/term_details?term=GO:0070062
extracellular vesicle	Gene Ontology	GO:1903561	204	2191	2.37218e-34	1.65335e-31	292845|58952|155423|117543|79434|116593|65152|287379|79433|287069|64306|361239|64302|289820|140673|288057|300677|291450|50558|81521|309499|171408|64157|64524|24651|689890|24191|117557|293705|361638|24825|306871|362282|24786|24787|56010|65151|24788|362862|266686|192227|25181|84029|29753|192172|641434|24264|24464|680021|292737|85253|81632|81634|25741|140547|89833|140927|24184|24267|24189|25721|6810…	http://amigo.geneontology.org/cgi-bin/amigo/term_details?term=GO:1903561
extracellular membrane-bounded organelle	Gene Ontology	GO:0065010	204	2194	2.80883e-34	1.65335e-31	292845|58952|155423|117543|79434|116593|65152|287379|79433|287069|64306|361239|64302|289820|140673|288057|300677|291450|50558|81521|309499|171408|64157|64524|24651|689890|24191|117557|293705|361638|24825|306871|362282|24786|24787|56010|65151|24788|362862|266686|192227|25181|84029|29753|192172|641434|24264|24464|680021|292737|85253|81632|81634|25741|140547|89833|140927|24184|24267|24189|25721|6810…	http://amigo.geneontology.org/cgi-bin/amigo/term_details?term=GO:0065010
extracellular organelle	Gene Ontology	GO:0043230	204	2194	2.80883e-34	1.65335e-31	292845|58952|155423|117543|79434|116593|65152|287379|79433|287069|64306|361239|64302|289820|140673|288057|300677|291450|50558|81521|309499|171408|64157|64524|24651|689890|24191|117557|293705|361638|24825|306871|362282|24786|24787|56010|65151|24788|362862|266686|192227|25181|84029|29753|192172|641434|24264|24464|680021|292737|85253|81632|81634|25741|140547|89833|140927|24184|24267|24189|25721|6810…	http://amigo.geneontology.org/cgi-bin/amigo/term_details?term=GO:0043230
small molecule metabolic process	Gene Ontology	GO:0044281	148	1367	1.71499e-31	8.97319e-29	117543|25380|65152|287379|113902|64304|64300|24312|292875|359725|300677|291450|24250|364975|298934|171408|64157|64524|24651|24191|681913|361638|362282|24786|497811|25104|25106|24788|60356|266686|192227|25181|361884|303563|192172|641434|83784|680021|81632|25741|140547|89833|24183|291075|24184|25056|114209|25721|293779|64040|361637|113965|79122|114768|81508|29725|83427|25611|299858|25618|63938|2447…	http://amigo.geneontology.org/cgi-bin/amigo/term_details?term=GO:0044281
mitochondrion	Gene Ontology	GO:0005739	148	1421	6.85659e-30	3.22877e-27	292845|117543|79434|287379|79433|287069|684538|361239|50551|359725|300677|291450|301624|364975|64157|24963|63864|24191|681913|293448|291103|306871|81805|24786|24787|25618|25104|65151|24788|299857|266686|361638|361884|303563|29753|192172|361637|24264|81632|58819|140547|684314|291075|24184|24267|24189|25721|681024|293779|297376|64304|64040|641434|361215|29681|114114|170670|79122|114768|83427|64300|…	http://amigo.geneontology.org/cgi-bin/amigo/term_details?term=GO:0005739
oxidation-reduction process	Gene Ontology	GO:0055114	97	744	1.72751e-26	7.3953e-24	309381|117543|292845|287069|64304|64300|24312|50551|359725|291450|301624|364975|298934|171408|362474|291103|81805|24786|24787|497811|24788|266686|192227|171142|84029|293448|680021|292737|58819|140547|291075|114209|64040|113965|79122|114768|25739|117099|25618|63938|24479|362776|170670|56823|296925|25045|64192|290277|29224|300726|114597|85239|311865|78959|685750|361272|171445|157074|50681|25413|256…	http://amigo.geneontology.org/cgi-bin/amigo/term_details?term=GO:0055114
membrane-bounded vesicle	Gene Ontology	GO:0031988	212	2708	2.01761e-26	7.91744e-24	25262|58952|155423|117543|79434|116593|65152|292845|287379|79433|287069|64306|361239|64302|289820|140673|288057|300677|291450|50558|81521|29693|309499|171408|64157|64524|24651|689890|24191|117557|293705|361638|24825|306871|362282|24786|24787|56042|56010|65151|24788|362862|266686|192227|25181|84029|29753|192172|641434|24264|24464|680021|292737|85253|81632|81634|25741|140547|89833|140927|24184|2426…	http://amigo.geneontology.org/cgi-bin/amigo/term_details?term=GO:0031988
single-organism catabolic process	Gene Ontology	GO:0044712	88	634	7.39731e-26	2.67953e-23	117543|65152|287379|113902|64304|311446|24792|24250|24651|24191|681913|497811|24788|361884|83784|24464|292737|81632|58819|140547|89833|291075|24189|25721|114114|113965|29448|114768|83427|56823|25611|298917|25618|63938|24479|170670|25739|293949|25045|296925|25438|64192|29221|29224|85239|24362|29383|25741|78959|361272|25031|64189|50681|25634|25630|114123|25416|114209|25413|25418|299201|292875|79244…	http://amigo.geneontology.org/cgi-bin/amigo/term_details?term=GO:0044712
coenzyme binding	Gene Ontology	GO:0050662	49	181	1.09718e-25	3.69045e-23	291075|117543|64524|301624|60666|64040|64304|298655|50681|24312|295458|25014|79122|50551|359725|171155|24533|311446|157074|24534|364975|63864|25618|63938|113965|29525|24479|114123|170670|81805|25045|497811|64192|290277|54349|292875|24788|84029|25363|300726|24172|298942|171142|24158|290551|300036|680021|361272|58819	http://amigo.geneontology.org/cgi-bin/amigo/term_details?term=GO:0050662
carboxylic acid catabolic process	Gene Ontology	GO:0046395	46	157	2.01942e-25	5.9434e-23	89833|78959|291075|117543|114209|25721|287379|113902|299201|64304|295458|25244|113965|171155|24792|24250|50681|25611|64526|25618|63938|681913|25413|170670|56823|293949|296925|25045|192242|64192|29221|311446|25363|79244|171142|361884|85239|29711|24158|83784|29383|81670|24401|81632|29416|140547	http://amigo.geneontology.org/cgi-bin/amigo/term_details?term=GO:0046395
organic acid catabolic process	Gene Ontology	GO:0016054	46	157	2.01942e-25	5.9434e-23	89833|78959|291075|117543|114209|25721|287379|113902|299201|64304|295458|25244|113965|171155|24792|24250|50681|25611|64526|25618|63938|681913|25413|170670|56823|293949|296925|25045|192242|64192|29221|311446|25363|79244|171142|361884|85239|29711|24158|83784|29383|81670|24401|81632|29416|140547	http://amigo.geneontology.org/cgi-bin/amigo/term_details?term=GO:0016054
vesicle	Gene Ontology	GO:0031982	214	2805	2.34182e-25	6.48684e-23	25262|58952|155423|117543|79434|116593|65152|292845|287379|79433|287069|64306|361239|64302|289820|140673|288057|300677|291450|50558|81521|29693|24711|171408|64157|64524|24651|689890|24191|117557|293705|361638|24825|306871|362282|24786|24787|56042|56010|65151|24788|362862|266686|192227|25181|84029|29753|192172|641434|24264|24464|680021|292737|85253|81632|81634|25741|140547|89833|140927|24184|24267…	http://amigo.geneontology.org/cgi-bin/amigo/term_details?term=GO:0031982
oxidoreductase activity	Gene Ontology	GO:0016491	84	592	2.51727e-25	6.58547e-23	78959|309381|685750|117543|301624|114209|681024|60666|64040|311865|64304|298655|50681|24312|295458|25244|113956|79122|114768|113965|50551|171445|359725|171155|298934|24533|24788|56823|157074|24534|364975|24172|63864|171408|362474|117099|25618|63938|25634|81829|24479|114123|81805|64461|170670|290234|287721|291103|171521|296925|266686|24786|24787|64317|192242|64192|290277|54349|311446|29224|84029|2…	http://amigo.geneontology.org/cgi-bin/amigo/term_details?term=GO:0016491
small molecule catabolic process	Gene Ontology	GO:0044282	51	209	6.49729e-25	1.6103e-22	89833|78959|291075|117543|114209|25721|287379|113902|299201|64304|295458|25244|113965|114768|171155|29224|24250|50681|25611|64526|25618|63938|114123|681913|25413|170670|56823|293949|296925|25045|192242|64192|29221|311446|24788|25363|24172|79244|171142|361884|85239|29711|24158|83784|29383|81670|24792|24401|81632|29416|140547	http://amigo.geneontology.org/cgi-bin/amigo/term_details?term=GO:0044282
monocarboxylic acid metabolic process	Gene Ontology	GO:0032787	70	436	4.47016e-24	1.0525e-21	89833|78959|291075|685750|114209|25288|117543|25056|24189|65152|293779|60666|24333|64040|24334|25104|64304|50681|295458|113956|25630|25106|29725|359725|171155|24533|24792|56823|24534|364975|64461|64526|25618|24651|24479|24191|313220|171521|25413|170670|24172|293949|361638|362282|25045|25438|192242|25380|290277|311446|84029|25363|24642|192227|79244|116676|298942|171142|85239|24362|113902|361637|83…	http://amigo.geneontology.org/cgi-bin/amigo/term_details?term=GO:0032787
myelin sheath	Gene Ontology	GO:0043209	47	182	5.71711e-24	1.28199e-21	64551|56010|54319|25721|24213|24211|24334|683788|117258|685232|81521|140673|29542|293448|29545|29468|157074|24534|117596|54241|64524|25617|171361|81829|29525|25630|25416|291103|24786|24787|192241|299201|117515|24564|25558|301458|298942|25183|24400|641434|24264|29144|56611|81654|24423|24642|83765	http://amigo.geneontology.org/cgi-bin/amigo/term_details?term=GO:0043209
extracellular region part	Gene Ontology	GO:0044421	213	2880	1.00671e-23	2.15481e-21	292845|58952|155423|117543|79434|116593|65152|287379|79433|113902|287069|64306|361239|64302|289820|140673|288057|300677|291450|50558|81521|24711|171408|64157|24963|64524|24651|689890|24191|117557|293705|361638|24825|306871|362282|24786|24787|497811|56010|65151|24788|362862|266686|192227|25181|84029|29753|192172|641434|24264|24464|680021|292737|85253|81632|81634|25741|140547|89833|140927|24184|242…	http://amigo.geneontology.org/cgi-bin/amigo/term_details?term=GO:0044421
organonitrogen compound metabolic process	Gene Ontology	GO:1901564	101	1016	1.17999e-19	2.4159e-17	58952|287379|64300|24312|300677|291450|24250|298934|171408|64157|64524|24651|681913|24786|24787|497811|60356|25181|361884|303563|24267|641434|83784|292737|81632|58819|89833|24183|24184|192172|24189|25721|293779|297376|79122|114768|81508|29725|83427|25611|63938|24479|292072|56823|293949|25045|296925|64192|29221|29223|85239|24424|29383|24440|24792|25368|58917|245965|29542|541589|25634|81829|25630|1…	http://amigo.geneontology.org/cgi-bin/amigo/term_details?term=GO:1901564
extracellular region	Gene Ontology	GO:0005576	214	3227	9.44034e-19	1.85227e-16	292845|58952|155423|117543|79434|116593|65152|287379|79433|113902|287069|64306|361239|64302|289820|140673|288057|300677|291450|50558|81521|24711|171408|64157|24963|64524|24651|689890|24191|117557|293705|361638|24825|306871|362282|24786|24787|497811|56010|65151|24788|362862|266686|192227|25181|84029|29753|192172|641434|24264|24464|680021|292737|85253|81632|81634|25741|140547|89833|140927|24184|242…	http://amigo.geneontology.org/cgi-bin/amigo/term_details?term=GO:0005576
oxidoreductase activity, acting on CH-OH group of donors	Gene Ontology	GO:0016614	33	118	3.54625e-18	6.67971e-16	78959|60666|298655|117099|295458|113965|171445|171155|24533|29224|301624|24534|63864|171408|362474|63938|81829|24479|170670|24172|497811|290277|54349|311446|24788|266686|192227|79244|84029|171142|290551|300036|680021	http://amigo.geneontology.org/cgi-bin/amigo/term_details?term=GO:0016614
cofactor metabolic process	Gene Ontology	GO:0051186	43	227	1.07482e-17	1.94667e-15	89833|24267|64192|58917|287379|60666|29725|298655|24312|295458|79122|171445|359725|24533|64300|24534|364975|64524|171408|25618|63938|81829|114123|56823|290029|296925|25045|313220|299201|292875|29224|299857|114597|79244|298942|361884|85239|83578|292737|81654|24642|29416|58819	http://amigo.geneontology.org/cgi-bin/amigo/term_details?term=GO:0051186
coenzyme metabolic process	Gene Ontology	GO:0006732	38	185	8.00671e-17	1.39643e-14	89833|24267|64192|287379|60666|298655|64300|24312|79122|29725|24533|24534|364975|64524|171408|25618|63938|81829|114123|56823|290029|296925|25045|313220|299201|292875|29224|299857|114597|79244|298942|361884|85239|83578|81654|24642|29416|58819	http://amigo.geneontology.org/cgi-bin/amigo/term_details?term=GO:0006732
alpha-amino acid metabolic process	Gene Ontology	GO:1901605	36	169	1.89388e-16	3.18511e-14	89833|24267|25721|287379|293779|29221|64300|24312|81508|29725|24792|541589|24250|25611|298934|288174|24962|63938|114123|681913|64157|56823|293949|296925|64192|299201|299857|303563|361884|192172|83784|29383|81670|24401|29416|58819	http://amigo.geneontology.org/cgi-bin/amigo/term_details?term=GO:1901605
monocarboxylic acid catabolic process	Gene Ontology	GO:0072329	27	85	2.70715e-16	4.39585e-14	78959|291075|117543|114209|113902|64304|295458|113965|171155|24792|50681|64526|25618|25413|170670|293949|25045|192242|311446|25363|79244|171142|85239|24158|83784|81632|140547	http://amigo.geneontology.org/cgi-bin/amigo/term_details?term=GO:0072329
mitochondrial part	Gene Ontology	GO:0044429	70	635	3.76817e-16	5.91477e-14	681418|292845|24184|157074|25721|681024|297376|245965|290551|287069|25104|64304|29681|114114|25014|79122|364975|29542|293448|359725|171155|300677|24792|56823|302980|117099|25611|63864|25244|24963|171116|299857|113965|81829|25288|114123|25274|25413|170670|290234|114597|291103|25618|361638|81805|24786|24787|192241|290652|25380|29221|29223|24788|25363|301458|300726|287721|298942|361884|85239|29711|1…	http://amigo.geneontology.org/cgi-bin/amigo/term_details?term=GO:0044429
oxidoreductase activity, acting on the CH-OH group of donors, NAD or NADP as acceptor	Gene Ontology	GO:0016616	29	107	7.36737e-16	1.11913e-13	78959|60666|298655|117099|295458|113965|171445|171155|24533|29224|301624|24534|63864|171408|63938|81829|24479|170670|24172|497811|290277|54349|24788|266686|192227|79244|171142|300036|680021	http://amigo.geneontology.org/cgi-bin/amigo/term_details?term=GO:0016616
cellular amino acid metabolic process	Gene Ontology	GO:0006520	41	238	1.07519e-15	1.5822e-13	89833|24267|116593|25721|287379|293779|29221|64300|24312|25244|81508|29725|29416|24792|541589|24250|25611|298934|288174|64157|63938|114123|681913|24962|56823|293949|296925|64192|299201|299857|303563|361884|29711|192172|83784|29383|81670|24401|81632|65135|58819	http://amigo.geneontology.org/cgi-bin/amigo/term_details?term=GO:0006520
organic substance catabolic process	Gene Ontology	GO:1901575	101	1181	1.14749e-15	1.63743e-13	58952|117543|65152|287379|113902|64304|292875|24792|24250|24651|24191|681913|24786|497811|25106|24788|362862|361884|24267|83784|292737|85253|81632|25741|140547|89833|291075|24189|25721|297376|113965|29448|114768|81508|83427|56823|25611|25617|298917|25618|63938|24479|287984|170670|25739|293949|25045|296925|25438|64192|29221|29224|293860|85239|24362|29383|78959|297593|361272|25031|64189|291796|2954…	http://amigo.geneontology.org/cgi-bin/amigo/term_details?term=GO:1901575
mitochondrial matrix	Gene Ontology	GO:0005759	38	206	1.69705e-15	2.35041e-13	292845|25721|287069|64304|83784|25244|25014|79122|359725|171155|24792|117099|25611|24963|25618|299857|113965|81829|114123|25274|170670|361638|24787|25104|29223|25363|300726|114597|298942|361884|85239|29711|24158|361637|29681|81654|81632|140547	http://amigo.geneontology.org/cgi-bin/amigo/term_details?term=GO:0005759
catabolic process	Gene Ontology	GO:0009056	110	1366	2.81682e-15	3.78983e-13	58952|155423|117543|65152|287379|113902|64304|292875|24792|24250|24651|24191|681913|24786|497811|25106|24788|362862|361884|24267|83784|24464|292737|85253|81632|58819|140547|89833|291075|25288|24189|25721|297376|114114|113965|29448|114768|81508|83427|25739|25611|25617|298917|25618|63938|24479|287984|170670|56823|293949|25045|296925|25438|64192|29221|29224|293860|85239|24362|494499|29383|25741|7895…	http://amigo.geneontology.org/cgi-bin/amigo/term_details?term=GO:0009056
cellular modified amino acid metabolic process	Gene Ontology	GO:0006575	33	157	4.59339e-15	6.00841e-13	89833|58952|24424|24267|25721|287379|290551|64300|24312|81508|291450|24250|25611|24962|299857|24479|114123|681913|64157|293949|24786|24787|64317|541589|24404|192172|24265|24264|24440|24423|29416|58819|24426	http://amigo.geneontology.org/cgi-bin/amigo/term_details?term=GO:0006575
organonitrogen compound catabolic process	Gene Ontology	GO:1901565	36	191	5.15349e-15	6.55887e-13	89833|58952|25721|287379|29221|25244|114768|83427|29416|24792|24250|25611|63938|114123|25416|681913|56823|293949|290029|296925|25418|497811|64192|299201|292875|24401|361884|85239|29711|24267|83784|29383|81670|292737|81632|65135	http://amigo.geneontology.org/cgi-bin/amigo/term_details?term=GO:1901565
single-organism metabolic process	Gene Ontology	GO:0044710	210	3441	5.71665e-15	7.08413e-13	309381|117543|313220|65152|292845|287379|113902|287069|64304|64300|24312|50551|359725|300677|291450|301624|24250|364975|298934|24711|171408|64157|63864|24651|24191|681913|361638|24825|362282|24786|24787|497811|25104|25106|24788|60356|266686|192227|25181|361884|303563|293448|192172|641434|29681|24464|680021|292737|81632|25741|140547|89833|24183|291075|24184|25056|114209|25721|293779|297376|64040|3…	http://amigo.geneontology.org/cgi-bin/amigo/term_details?term=GO:0044710
cellular amino acid catabolic process	Gene Ontology	GO:0009063	23	69	1.80292e-14	2.17691e-12	89833|25721|287379|29221|25244|24792|24250|25611|63938|681913|56823|293949|296925|64192|299201|361884|24401|29711|83784|29383|81670|81632|29416	http://amigo.geneontology.org/cgi-bin/amigo/term_details?term=GO:0009063
anion binding	Gene Ontology	GO:0043168	141	2034	2.96413e-14	3.48952e-12	25262|155423|117543|79434|65152|287379|79433|287069|64304|64300|24312|50551|288057|359725|24792|301624|24250|364975|309499|64157|24963|64524|24651|685232|25061|24825|362282|497811|25618|25104|65151|60356|362862|304859|83788|298942|84029|29753|29456|24265|24264|680021|81632|25741|684314|24183|291075|24184|25725|114209|25721|361637|83784|114114|113965|29448|117099|25611|25617|171116|299857|29525|28…	http://amigo.geneontology.org/cgi-bin/amigo/term_details?term=GO:0043168
cytoplasmic part	Gene Ontology	GO:0044444	283	5226	1.22177e-13	1.40325e-11	25262|58952|155423|117543|79434|293150|313220|65152|292845|287379|79433|113902|287069|684538|64306|361239|114901|64302|140673|50551|359725|300677|291450|29468|81521|24250|364975|298934|309499|171408|64157|54319|63864|89833|24651|24191|681913|25061|117557|293448|304859|24825|306871|362282|24786|24787|497811|56042|25618|25104|65151|24788|60356|362862|266686|361638|83788|25181|361884|25183|245965|29…	http://amigo.geneontology.org/cgi-bin/amigo/term_details?term=GO:0044444
sulfur compound metabolic process	Gene Ontology	GO:0006790	36	216	1.35711e-13	1.52158e-11	192172|79244|64300|81508|29725|24792|24250|364975|298934|25045|24962|25618|24479|681913|81805|296925|294103|24786|24787|64317|313220|299201|60356|114597|24404|25181|298942|85239|24267|24424|24440|81654|24423|29416|58819|24426	http://amigo.geneontology.org/cgi-bin/amigo/term_details?term=GO:0006790
carboxylic acid biosynthetic process	Gene Ontology	GO:0046394	36	223	3.13739e-13	3.35773e-11	78959|685750|25056|116593|25721|287379|64040|64300|24312|116676|81508|29725|359725|298934|24792|24250|25611|64461|24962|299857|24651|25630|114123|113956|56823|293949|192242|25380|25106|25363|361638|24401|85239|24158|83784|81632	http://amigo.geneontology.org/cgi-bin/amigo/term_details?term=GO:0046394
organic acid biosynthetic process	Gene Ontology	GO:0016053	36	223	3.13739e-13	3.35773e-11	78959|685750|25056|116593|25721|287379|64040|64300|24312|116676|81508|29725|359725|298934|24792|24250|25611|64461|24962|299857|24651|25630|114123|113956|56823|293949|192242|25380|25106|25363|361638|24401|85239|24158|83784|81632	http://amigo.geneontology.org/cgi-bin/amigo/term_details?term=GO:0016053
fatty acid oxidation	Gene Ontology	GO:0019395	22	75	5.67858e-13	5.94232e-11	291075|117543|114209|64304|295458|113965|171155|50681|364975|64526|25618|25413|170670|25045|311446|25363|79244|84029|171142|85239|24158|140547	http://amigo.geneontology.org/cgi-bin/amigo/term_details?term=GO:0019395
cellular catabolic process	Gene Ontology	GO:0044248	91	1130	6.338e-13	6.48819e-11	58952|155423|117543|287379|113902|64304|292875|24792|24250|681913|24786|497811|25106|24788|362862|361884|24267|83784|24464|292737|85253|81632|58819|140547|89833|291075|25288|114209|25721|297376|114114|113965|29448|114768|81508|83427|56823|25611|25617|25618|63938|24479|170670|25739|293949|25045|296925|64192|29221|29224|85239|24362|494499|29383|78959|297593|64189|291796|29545|50681|25634|25416|2541…	http://amigo.geneontology.org/cgi-bin/amigo/term_details?term=GO:0044248
cytosol	Gene Ontology	GO:0005829	100	1304	7.16563e-13	7.17935e-11	25262|155423|293150|65152|287379|65151|113902|64306|64300|64302|24778|291450|24250|24963|24651|25061|81805|24786|497811|25106|60356|362862|29456|24267|29681|680021|292737|81634|58819|140927|24184|25056|297376|64040|114114|81508|29725|83427|302980|192172|83718|24479|297566|56823|56042|25438|64192|307947|290277|29224|293860|85239|24362|311865|24424|363285|25741|78959|54319|54349|64189|29545|81764|1…	http://amigo.geneontology.org/cgi-bin/amigo/term_details?term=GO:0005829
catalytic activity	Gene Ontology	GO:0003824	240	4319	7.69514e-13	7.54925e-11	309381|58952|117543|79434|313220|65152|287379|79433|113902|684538|361239|24312|50551|288057|359725|300677|291450|50558|301624|24250|364975|298934|24711|171408|64157|63864|89833|24651|24191|681913|293448|361638|291103|362282|24786|24787|497811|25618|25104|65151|24788|60356|266686|192227|361884|303563|245965|192172|641434|83784|24464|680021|292737|85253|81632|25741|140547|684314|291076|291075|24184…	http://amigo.geneontology.org/cgi-bin/amigo/term_details?term=GO:0003824
lipid oxidation	Gene Ontology	GO:0034440	22	77	8.84247e-13	8.42169e-11	291075|117543|114209|64304|295458|113965|171155|50681|364975|64526|25618|25413|170670|25045|311446|25363|79244|84029|171142|85239|24158|140547	http://amigo.geneontology.org/cgi-bin/amigo/term_details?term=GO:0034440
alpha-amino acid catabolic process	Gene Ontology	GO:1901606	20	60	8.94212e-13	8.42169e-11	89833|25611|681913|24401|361884|56823|293949|24792|25721|296925|24250|83784|29383|299201|81670|64192|29221|63938|287379|29416	http://amigo.geneontology.org/cgi-bin/amigo/term_details?term=GO:1901606
fatty acid catabolic process	Gene Ontology	GO:0009062	21	74	3.21959e-12	2.97276e-10	291075|79244|25413|170670|171142|117543|85239|114209|25045|24158|50681|113902|64526|171155|64304|25618|311446|113965|295458|25363|140547	http://amigo.geneontology.org/cgi-bin/amigo/term_details?term=GO:0009062
small molecule binding	Gene Ontology	GO:0036094	130	1980	8.84371e-12	8.00866e-10	117543|79434|65152|287379|79433|287069|64304|64300|24312|50551|288057|359725|24792|301624|29693|364975|24711|64157|24963|84474|24651|689890|685232|25061|24825|362282|293049|497811|25618|25104|65151|24788|299857|362862|304859|83788|298942|84029|29753|24265|24264|680021|58819|684314|24183|24184|25725|25056|114209|25721|64040|361637|114114|113965|29448|25611|25617|171116|63938|29525|24479|292072|170…	http://amigo.geneontology.org/cgi-bin/amigo/term_details?term=GO:0036094
fatty acid beta-oxidation	Gene Ontology	GO:0006635	18	56	2.00127e-11	1.77811e-09	291075|79244|25413|170670|171142|117543|85239|24158|25045|50681|64526|171155|64304|25618|113965|295458|25363|140547	http://amigo.geneontology.org/cgi-bin/amigo/term_details?term=GO:0006635
lyase activity	Gene Ontology	GO:0016829	26	136	2.17324e-11	1.89514e-09	89833|24189|287379|24333|24334|361215|29318|171155|24250|60356|24962|541589|24191|170670|293949|362282|25438|363285|299857|79244|24401|171142|85239|50655|684055|140547	http://amigo.geneontology.org/cgi-bin/amigo/term_details?term=GO:0016829
NAD binding	Gene Ontology	GO:0051287	18	58	3.24285e-11	2.77647e-09	24172|170670|171155|24533|24534|54349|60666|64040|63864|298942|64192|295458|290277|680021|113965|24788|63938|24479	http://amigo.geneontology.org/cgi-bin/amigo/term_details?term=GO:0051287
small molecule biosynthetic process	Gene Ontology	GO:0044283	41	342	4.06718e-11	3.42006e-09	78959|685750|25056|116593|25721|287379|64040|64300|24312|116676|79122|81508|29725|359725|298934|24792|29562|24250|25611|64461|24962|299857|24651|25630|114123|113956|56823|293949|290029|362282|24786|192242|25380|25106|25363|361638|24401|85239|24158|83784|81632	http://amigo.geneontology.org/cgi-bin/amigo/term_details?term=GO:0044283
dicarboxylic acid metabolic process	Gene Ontology	GO:0043648	20	78	4.93638e-11	4.07815e-09	89833|114597|303563|298942|56823|293949|25721|362282|157074|287379|81829|680021|288174|25104|299201|541589|24312|29416|24401|24479	http://amigo.geneontology.org/cgi-bin/amigo/term_details?term=GO:0043648
protein homotetramerization	Gene Ontology	GO:0051289	18	61	6.4922e-11	5.27099e-09	24191|359725|117543|24362|24189|65152|25741|287379|24158|24787|64317|171408|24962|64304|63864|299857|65135|114114	http://amigo.geneontology.org/cgi-bin/amigo/term_details?term=GO:0051289
cellular aldehyde metabolic process	Gene Ontology	GO:0006081	16	45	7.55039e-11	6.02623e-09	78959|685750|24172|293949|24792|89826|83578|83784|64040|64524|24642|298655|63938|116676|266686|24479	http://amigo.geneontology.org/cgi-bin/amigo/term_details?term=GO:0006081
fatty acid metabolic process	Gene Ontology	GO:0006631	37	291	7.87908e-11	6.17444e-09	291075|25288|117543|114209|113902|64304|295458|113956|25106|29725|359725|171155|50681|364975|64526|25618|113965|25413|170670|361638|64461|171521|25045|313220|290277|311446|84029|25363|192227|79244|298942|171142|85239|24158|361637|25380|140547	http://amigo.geneontology.org/cgi-bin/amigo/term_details?term=GO:0006631
pyruvate metabolic process	Gene Ontology	GO:0006090	19	71	7.99832e-11	6.17444e-09	24191|24189|24362|298942|25438|293949|24792|362282|65152|24642|60666|24333|24334|81654|361272|25104|24651|25741|25630	http://amigo.geneontology.org/cgi-bin/amigo/term_details?term=GO:0006090
mitochondrial envelope	Gene Ontology	GO:0005740	50	497	1.0261e-10	7.79343e-09	681418|24184|157074|25721|681024|297376|245965|290551|287069|25104|64304|114114|25014|79122|364975|29542|293448|25288|171155|300677|56823|302980|117099|25611|63864|171116|299857|113965|81829|25274|25413|170670|290234|114597|291103|81805|24786|24787|192241|290652|25380|29221|24788|25363|301458|287721|192172|24158|641434|29144	http://amigo.geneontology.org/cgi-bin/amigo/term_details?term=GO:0005740
nucleobase-containing small molecule metabolic process	Gene Ontology	GO:0055086	48	465	1.08439e-10	8.10541e-09	24183|24184|24189|287379|60666|294103|298655|64300|24312|79122|114768|29223|83427|300677|24533|29562|24250|24534|117596|64524|171408|63938|24651|81829|25630|25416|292072|56823|290029|25418|497811|192241|299201|685232|292875|301458|298942|361884|245965|85239|24267|641434|24242|300036|24642|65135|58819|25368	http://amigo.geneontology.org/cgi-bin/amigo/term_details?term=GO:0055086
pyridoxal phosphate binding	Gene Ontology	GO:0030170	16	47	1.28254e-10	9.43671e-09	541589|24401|25739|25721|83784|83578|287379|24250|60356|363285|81670|24962|24792|299857|81632|29416	http://amigo.geneontology.org/cgi-bin/amigo/term_details?term=GO:0030170
cellular amide metabolic process	Gene Ontology	GO:0043603	26	154	2.38605e-10	1.7286e-08	89833|58952|287379|64300|24312|295458|25611|288174|24962|299857|24479|114123|681913|24786|24787|64317|29221|24404|298942|24440|684055|24423|24642|24424|58819|24426	http://amigo.geneontology.org/cgi-bin/amigo/term_details?term=GO:0043603
mitochondrial membrane	Gene Ontology	GO:0031966	47	461	2.43999e-10	1.7409e-08	681418|24184|157074|25721|681024|245965|290551|287069|25104|64304|114114|25014|79122|364975|29542|293448|25288|171155|300677|56823|302980|117099|25611|63864|171116|299857|113965|81829|25274|25413|170670|290234|114597|291103|24787|192241|290652|25380|29221|24788|25363|301458|287721|192172|24158|641434|29144	http://amigo.geneontology.org/cgi-bin/amigo/term_details?term=GO:0031966
peroxisome	Gene Ontology	GO:0005777	23	120	2.88521e-10	1.99801e-08	291075|25288|114209|65151|114114|114768|29725|24792|50681|64524|64526|24479|113956|64461|24786|497811|313220|311446|266686|79244|84029|171142|85239	http://amigo.geneontology.org/cgi-bin/amigo/term_details?term=GO:0005777
microbody	Gene Ontology	GO:0042579	23	120	2.88521e-10	1.99801e-08	291075|25288|114209|65151|114114|114768|29725|24792|50681|64524|64526|24479|113956|64461|24786|497811|313220|311446|266686|79244|84029|171142|85239	http://amigo.geneontology.org/cgi-bin/amigo/term_details?term=GO:0042579
single-organism biosynthetic process	Gene Ontology	GO:0044711	78	1032	3.95276e-10	2.69762e-08	78959|685750|24362|24184|24183|29681|25056|24189|25721|287379|24158|60666|64040|290551|25104|83784|29318|295458|116676|79122|25630|25106|81508|29725|359725|29223|300677|64300|29562|24250|24312|25611|64461|54241|64524|24962|299857|24651|25288|24479|114123|89841|292072|113956|56823|293949|290029|362282|25045|24792|294103|298934|192241|192242|25380|29221|25368|292875|24788|25363|24172|25634|291450|2…	http://amigo.geneontology.org/cgi-bin/amigo/term_details?term=GO:0044711
cellular lipid catabolic process	Gene Ontology	GO:0044242	24	138	6.78343e-10	4.56331e-08	291075|57300|117543|114209|113902|64304|295458|113965|171155|50681|64526|25618|24479|25413|170670|25045|311446|25363|79244|94167|171142|85239|24158|140547	http://amigo.geneontology.org/cgi-bin/amigo/term_details?term=GO:0044242
response to metal ion	Gene Ontology	GO:0010038	37	321	9.29835e-10	6.16703e-08	24362|155423|29542|296654|93646|50551|301624|117099|25611|25673|83718|24651|25659|56823|24825|361598|24786|24787|497811|64192|29221|24788|29292|298942|25183|24366|24367|287526|24158|24242|24464|24423|81632|50655|24424|58819|24426	http://amigo.geneontology.org/cgi-bin/amigo/term_details?term=GO:0010038
generation of precursor metabolites and energy	Gene Ontology	GO:0006091	30	224	1.53582e-09	1.00447e-07	24184|24189|65152|60666|24333|24334|287069|24642|361272|157074|50681|24651|81829|24479|24191|25659|25739|25438|24787|299201|301458|114597|25634|298942|24362|24158|81654|25630|50655|25741	http://amigo.geneontology.org/cgi-bin/amigo/term_details?term=GO:0006091
response to inorganic substance	Gene Ontology	GO:0010035	46	477	1.88333e-09	1.21488e-07	24362|155423|29542|25380|296654|93646|288444|29292|50551|83427|24533|301624|117099|25611|25673|83718|24651|25659|56823|24825|361598|24786|24787|64317|64192|29221|25106|24788|24404|298942|25183|24366|29456|287526|24158|24242|24464|58819|24367|497811|24423|81632|50655|24424|25626|24426	http://amigo.geneontology.org/cgi-bin/amigo/term_details?term=GO:0010035
pyridine-containing compound metabolic process	Gene Ontology	GO:0072524	16	59	2.0682e-09	1.3161e-07	79122|24642|56823|24533|290029|83578|24534|60666|64524|171408|298655|299201|63938|292875|81829|58819	http://amigo.geneontology.org/cgi-bin/amigo/term_details?term=GO:0072524
serine family amino acid metabolic process	Gene Ontology	GO:0009069	12	28	3.23655e-09	2.03212e-07	114123|29725|24792|192172|24250|293779|287379|24962|299857|83784|24312|58819	http://amigo.geneontology.org/cgi-bin/amigo/term_details?term=GO:0009069
protein tetramerization	Gene Ontology	GO:0051262	21	115	3.58681e-09	2.22241e-07	24191|58819|359725|117543|24362|24189|65152|25741|287379|24158|56611|24787|64317|171408|24962|64304|63864|299857|266686|65135|114114	http://amigo.geneontology.org/cgi-bin/amigo/term_details?term=GO:0051262
mitochondrial inner membrane	Gene Ontology	GO:0005743	35	311	4.52966e-09	2.77015e-07	681418|24184|157074|25721|681024|245965|641434|287069|25014|79122|364975|293448|171155|300677|302980|117099|25611|63864|171116|299857|113965|81829|25274|25413|170670|290234|291103|24787|192241|25104|25363|301458|114597|192172|290551	http://amigo.geneontology.org/cgi-bin/amigo/term_details?term=GO:0005743
cellular amino acid biosynthetic process	Gene Ontology	GO:0008652	16	63	4.61278e-09	2.78482e-07	114123|81508|24401|24792|25721|24250|83784|25611|298934|287379|24962|116593|299857|81632|64300|24312	http://amigo.geneontology.org/cgi-bin/amigo/term_details?term=GO:0008652
flavin adenine dinucleotide binding	Gene Ontology	GO:0050660	16	64	5.59136e-09	3.33287e-07	114123|300726|50551|298942|301624|157074|24158|290551|50681|364975|497811|58819|64304|25618|54349|25363	http://amigo.geneontology.org/cgi-bin/amigo/term_details?term=GO:0050660
pyridine nucleotide metabolic process	Gene Ontology	GO:0019362	15	55	6.13282e-09	3.56536e-07	79122|24642|56823|24533|290029|24534|60666|64524|171408|298655|299201|63938|292875|81829|58819	http://amigo.geneontology.org/cgi-bin/amigo/term_details?term=GO:0019362
nicotinamide nucleotide metabolic process	Gene Ontology	GO:0046496	15	55	6.13282e-09	3.56536e-07	79122|24642|56823|24533|290029|24534|60666|64524|171408|298655|299201|63938|292875|81829|58819	http://amigo.geneontology.org/cgi-bin/amigo/term_details?term=GO:0046496
nucleotide metabolic process	Gene Ontology	GO:0009117	41	416	7.80732e-09	4.4835e-07	24183|24184|24189|60666|298655|64300|24312|79122|29223|83427|300677|24533|29562|24250|24534|117596|64524|171408|63938|24651|81829|25630|292072|56823|290029|294103|192241|299201|685232|292875|301458|298942|361884|245965|85239|641434|24242|300036|24642|58819|25368	http://amigo.geneontology.org/cgi-bin/amigo/term_details?term=GO:0009117
oxidoreductase activity, acting on the CH-CH group of donors	Gene Ontology	GO:0016627	14	48	9.51664e-09	5.39926e-07	192227|192242|117543|64461|157074|24158|50681|364975|292737|64304|25618|295458|25363|113956	http://amigo.geneontology.org/cgi-bin/amigo/term_details?term=GO:0016627
nucleoside phosphate metabolic process	Gene Ontology	GO:0006753	41	422	1.12886e-08	6.32834e-07	24183|24184|24189|60666|298655|64300|24312|79122|29223|83427|300677|24533|29562|24250|24534|117596|64524|171408|63938|24651|81829|25630|292072|56823|290029|294103|192241|299201|685232|292875|301458|298942|361884|245965|85239|641434|24242|300036|24642|58819|25368	http://amigo.geneontology.org/cgi-bin/amigo/term_details?term=GO:0006753
lipid catabolic process	Gene Ontology	GO:0016042	28	218	1.19491e-08	6.6198e-07	291075|57300|117543|114209|113902|64304|25031|295458|64189|171155|50681|64526|298917|25618|113965|24479|25413|170670|25045|192242|311446|25363|79244|94167|171142|85239|24158|140547	http://amigo.geneontology.org/cgi-bin/amigo/term_details?term=GO:0016042
organelle inner membrane	Gene Ontology	GO:0019866	36	343	1.43243e-08	7.8434e-07	681418|25262|24184|157074|25721|681024|245965|641434|287069|25014|79122|364975|293448|171155|300677|302980|117099|25611|63864|171116|299857|113965|81829|25274|25413|170670|290234|291103|24787|192241|25104|25363|301458|114597|192172|290551	http://amigo.geneontology.org/cgi-bin/amigo/term_details?term=GO:0019866
lipid modification	Gene Ontology	GO:0030258	22	142	2.19927e-08	1.19039e-06	291075|117543|114209|64304|295458|113965|171155|50681|364975|64526|25618|25413|170670|25045|311446|25363|79244|84029|171142|85239|24158|140547	http://amigo.geneontology.org/cgi-bin/amigo/term_details?term=GO:0030258
carbohydrate catabolic process	Gene Ontology	GO:0016052	18	95	2.77711e-08	1.48607e-06	24191|78959|24651|25659|361272|25438|24362|24189|65152|60666|24333|24334|24642|25739|25634|24788|25741|25630	http://amigo.geneontology.org/cgi-bin/amigo/term_details?term=GO:0016052
cellular lipid metabolic process	Gene Ontology	GO:0044255	54	676	3.31038e-08	1.75152e-06	291075|685750|25288|117543|25056|114209|297376|60666|113902|64304|295458|113956|25106|29725|359725|171155|50681|364975|24711|64526|25618|89841|25634|24479|313220|362282|25413|170670|24172|64461|89826|171521|25045|295305|79244|25380|290277|116676|311446|266686|84029|25363|192227|24404|94167|298942|171142|85239|24158|361637|361638|57300|113965|140547	http://amigo.geneontology.org/cgi-bin/amigo/term_details?term=GO:0044255
actin filament bundle	Gene Ontology	GO:0032432	14	54	3.35877e-08	1.75738e-06	83788|288057|683788|293860|170922|289992|79433|305679|24851|117557|64551|286908|81634|305227	http://amigo.geneontology.org/cgi-bin/amigo/term_details?term=GO:0032432
oxidoreduction coenzyme metabolic process	Gene Ontology	GO:0006733	15	65	4.15301e-08	2.14907e-06	79122|24642|56823|24533|290029|24534|60666|64524|171408|298655|299201|63938|292875|81829|58819	http://amigo.geneontology.org/cgi-bin/amigo/term_details?term=GO:0006733
nucleotide binding	Gene Ontology	GO:0000166	106	1764	4.77157e-08	2.41606e-06	117543|79434|65152|79433|287069|64304|64300|24312|50551|288057|359725|301624|29693|364975|24963|84474|24651|689890|685232|24825|362282|497811|171116|25104|24788|362862|304859|83788|298942|84029|24265|24264|680021|58819|684314|24183|24184|25725|64040|361637|114114|113965|29448|25617|25618|63938|24479|292072|170670|116684|116601|64192|290277|29223|300726|114597|24362|25741|289820|363143|24213|24211…	http://amigo.geneontology.org/cgi-bin/amigo/term_details?term=GO:0000166
nucleoside phosphate binding	Gene Ontology	GO:1901265	106	1764	4.77157e-08	2.41606e-06	117543|79434|65152|79433|287069|64304|64300|24312|50551|288057|359725|301624|29693|364975|24963|84474|24651|689890|685232|24825|362282|497811|171116|25104|24788|362862|304859|83788|298942|84029|24265|24264|680021|58819|684314|24183|24184|25725|64040|361637|114114|113965|29448|25617|25618|63938|24479|292072|170670|116684|116601|64192|290277|29223|300726|114597|24362|25741|289820|363143|24213|24211…	http://amigo.geneontology.org/cgi-bin/amigo/term_details?term=GO:1901265
lipid metabolic process	Gene Ontology	GO:0006629	65	903	5.6518e-08	2.83131e-06	291075|685750|25288|117543|25056|114209|297376|60666|113902|24211|25104|64304|25031|295458|64189|79122|25106|29725|359725|171155|79244|50681|364975|24711|299858|64526|298917|25618|89841|25634|24479|313220|362282|25413|170670|24172|64461|89826|171521|25045|295305|24786|363285|192242|25380|290277|116676|311446|266686|84029|25363|192227|24404|94167|298942|171142|113956|85239|24267|24158|361637|36163…	http://amigo.geneontology.org/cgi-bin/amigo/term_details?term=GO:0006629
organonitrogen compound biosynthetic process	Gene Ontology	GO:1901566	43	486	5.93812e-08	2.94343e-06	24183|24184|24189|25721|287379|245965|641434|24242|64300|295458|81508|300677|291450|29562|24250|24312|25611|298934|54241|24962|299857|24651|25630|114123|292072|56823|290029|294103|192241|64192|29221|29223|60356|24401|292875|83578|290551|83784|116593|24792|81632|684055|25368	http://amigo.geneontology.org/cgi-bin/amigo/term_details?term=GO:1901566
single-organism carbohydrate catabolic process	Gene Ontology	GO:0044724	17	89	6.02618e-08	2.95597e-06	24191|78959|24651|361272|25438|24362|24189|65152|60666|24333|24334|24642|25739|25634|24788|25741|25630	http://amigo.geneontology.org/cgi-bin/amigo/term_details?term=GO:0044724
organic acid binding	Gene Ontology	GO:0043177	22	152	6.47037e-08	3.14113e-06	89833|56011|114209|25721|287379|65151|24312|24792|50681|25611|64157|299857|25632|29525|114123|25061|362282|25104|24401|29753|680021|65135	http://amigo.geneontology.org/cgi-bin/amigo/term_details?term=GO:0043177
alpha-amino acid biosynthetic process	Gene Ontology	GO:1901607	14	58	7.21006e-08	3.46451e-06	114123|81508|24401|24792|25721|24250|83784|25611|298934|287379|24962|299857|64300|24312	http://amigo.geneontology.org/cgi-bin/amigo/term_details?term=GO:1901607
purine ribonucleoside metabolic process	Gene Ontology	GO:0046128	22	154	7.94726e-08	3.78016e-06	24183|24184|24189|245965|300677|29562|117596|24651|25630|292072|290029|294103|25368|685232|29223|301458|298942|361884|85239|24267|641434|192241	http://amigo.geneontology.org/cgi-bin/amigo/term_details?term=GO:0046128
stress fiber	Gene Ontology	GO:0001725	13	49	8.20314e-08	3.86286e-06	83788|288057|683788|170922|289992|79433|305679|24851|117557|64551|286908|81634|305227	http://amigo.geneontology.org/cgi-bin/amigo/term_details?term=GO:0001725
glutathione metabolic process	Gene Ontology	GO:0006749	12	40	8.32258e-08	3.8803e-06	681913|24404|24786|24787|64317|24962|24440|24423|24479|24424|58819|24426	http://amigo.geneontology.org/cgi-bin/amigo/term_details?term=GO:0006749
organophosphate metabolic process	Gene Ontology	GO:0019637	54	700	9.41899e-08	4.34843e-06	24183|24184|24362|24189|65152|60666|24265|24642|298655|24242|64300|24312|79122|29223|83427|300677|24533|29562|24250|24534|117596|64524|171408|63938|24651|81829|24479|24191|292072|56823|290029|89841|25045|294103|295305|192241|299201|685232|292875|301458|25634|94167|298942|361884|245965|85239|83578|641434|24264|300036|58819|25630|25741|25368	http://amigo.geneontology.org/cgi-bin/amigo/term_details?term=GO:0019637
purine nucleoside metabolic process	Gene Ontology	GO:0042278	22	157	1.07533e-07	4.91623e-06	24183|24184|24189|245965|300677|29562|117596|24651|25630|292072|290029|294103|25368|685232|29223|301458|298942|361884|85239|24267|641434|192241	http://amigo.geneontology.org/cgi-bin/amigo/term_details?term=GO:0042278
serine family amino acid biosynthetic process	Gene Ontology	GO:0009070	8	12	1.08634e-07	4.9188e-06	114123|24792|24250|83784|287379|24962|299857|24312	http://amigo.geneontology.org/cgi-bin/amigo/term_details?term=GO:0009070
glycine metabolic process	Gene Ontology	GO:0006544	8	13	1.70449e-07	7.64425e-06	114123|29725|24792|287379|293779|299857|83784|24312	http://amigo.geneontology.org/cgi-bin/amigo/term_details?term=GO:0006544
glycolytic process	Gene Ontology	GO:0006096	13	53	1.78856e-07	7.94557e-06	24191|361272|60666|24362|24189|65152|25438|24333|24334|24642|24651|25741|25630	http://amigo.geneontology.org/cgi-bin/amigo/term_details?term=GO:0006096
liver development	Gene Ontology	GO:0001889	19	122	1.81024e-07	7.96675e-06	25630|24787|25106|29725|24184|25380|192172|24158|117099|25611|24464|116593|64040|683788|64192|29221|116676|29223|25014	http://amigo.geneontology.org/cgi-bin/amigo/term_details?term=GO:0001889
carboxylic acid binding	Gene Ontology	GO:0031406	21	149	1.89732e-07	8.27265e-06	114123|89833|25061|114209|56011|24401|29753|24792|362282|25721|287379|50681|25611|680021|64157|25104|299857|65151|24312|65135|29525	http://amigo.geneontology.org/cgi-bin/amigo/term_details?term=GO:0031406
3-hydroxyacyl-CoA dehydrogenase activity	Gene Ontology	GO:0003857	7	8	1.93004e-07	8.33814e-06	79244|170670|171142|63864|171155|290277|113965	http://amigo.geneontology.org/cgi-bin/amigo/term_details?term=GO:0003857
organelle envelope	Gene Ontology	GO:0031967	56	759	2.13096e-07	9.12246e-06	681418|25262|24184|157074|25721|681024|297376|245965|290551|287069|25104|64304|114114|25014|79122|364975|29542|293448|25288|171155|300677|266686|155423|56823|302980|117099|25611|63864|171116|299857|113965|81829|25274|25413|170670|290234|114597|291103|81805|24786|24787|192241|290652|25380|29221|59295|24788|25363|301458|287721|192172|24158|641434|29144|83765|494499	http://amigo.geneontology.org/cgi-bin/amigo/term_details?term=GO:0031967
hepaticobiliary system development	Gene Ontology	GO:0061008	19	124	2.26558e-07	9.61137e-06	25630|24787|25106|29725|24184|25380|192172|24158|117099|25611|24464|116593|64040|683788|64192|29221|116676|29223|25014	http://amigo.geneontology.org/cgi-bin/amigo/term_details?term=GO:0061008
envelope	Gene Ontology	GO:0031975	56	762	2.39595e-07	1.00737e-05	681418|25262|24184|157074|25721|681024|297376|245965|290551|287069|25104|64304|114114|25014|79122|364975|29542|293448|25288|171155|300677|266686|155423|56823|302980|117099|25611|63864|171116|299857|113965|81829|25274|25413|170670|290234|114597|291103|81805|24786|24787|192241|290652|25380|29221|59295|24788|25363|301458|287721|192172|24158|641434|29144|83765|494499	http://amigo.geneontology.org/cgi-bin/amigo/term_details?term=GO:0031975
NADP binding	Gene Ontology	GO:0050661	12	45	2.45332e-07	1.02236e-05	79122|50551|359725|298942|117543|680021|64192|298655|292875|24312|58819|24479	http://amigo.geneontology.org/cgi-bin/amigo/term_details?term=GO:0050661
blood microparticle	Gene Ontology	GO:0072562	16	89	3.01441e-07	1.22768e-05	361638|25673|301529|24464|24366|24367|81521|58917|24825|296654|25578|24963|85253|29169|24233|24778	http://amigo.geneontology.org/cgi-bin/amigo/term_details?term=GO:0072562
glycosyl compound metabolic process	Gene Ontology	GO:1901657	24	197	3.03983e-07	1.22768e-05	24183|24184|24189|245965|171445|359725|300677|29562|117596|24651|25630|292072|290029|294103|192241|685232|29223|301458|298942|361884|85239|24267|641434|25368	http://amigo.geneontology.org/cgi-bin/amigo/term_details?term=GO:1901657
thioester metabolic process	Gene Ontology	GO:0035383	13	56	3.08703e-07	1.22768e-05	114597|79244|29725|298942|85239|25618|81654|296925|25045|364975|313220|299201|29416	http://amigo.geneontology.org/cgi-bin/amigo/term_details?term=GO:0035383
acyl-CoA metabolic process	Gene Ontology	GO:0006637	13	56	3.08703e-07	1.22768e-05	114597|79244|29725|298942|85239|25618|81654|296925|25045|364975|313220|299201|29416	http://amigo.geneontology.org/cgi-bin/amigo/term_details?term=GO:0006637
actomyosin	Gene Ontology	GO:0042641	13	56	3.08703e-07	1.22768e-05	83788|288057|683788|170922|289992|79433|305679|24851|117557|64551|286908|81634|305227	http://amigo.geneontology.org/cgi-bin/amigo/term_details?term=GO:0042641
carbon-carbon lyase activity	Gene Ontology	GO:0016830	11	37	3.10243e-07	1.22768e-05	24191|24189|24401|293949|362282|287379|85239|299857|29318|60356|684055	http://amigo.geneontology.org/cgi-bin/amigo/term_details?term=GO:0016830
focal adhesion	Gene Ontology	GO:0005925	31	313	4.36264e-07	1.71197e-05	56011|289820|54319|25177|296654|64185|305679|116670|64306|64302|56010|313494|29468|81521|54241|299858|25617|289992|25673|289668|361598|25578|25380|362862|24170|293860|29753|170922|286908|81634|362332	http://amigo.geneontology.org/cgi-bin/amigo/term_details?term=GO:0005925
ribonucleoside metabolic process	Gene Ontology	GO:0009119	22	172	4.41307e-07	1.71745e-05	24183|24184|24189|245965|300677|29562|117596|24651|25630|292072|290029|294103|25368|685232|29223|301458|298942|361884|85239|24267|641434|192241	http://amigo.geneontology.org/cgi-bin/amigo/term_details?term=GO:0009119
purine nucleoside monophosphate biosynthetic process	Gene Ontology	GO:0009127	13	59	5.17188e-07	1.98003e-05	24183|29223|292072|24184|300677|24189|29562|641434|245965|192241|25368|24651|25630	http://amigo.geneontology.org/cgi-bin/amigo/term_details?term=GO:0009127
purine ribonucleoside monophosphate biosynthetic process	Gene Ontology	GO:0009168	13	59	5.17188e-07	1.98003e-05	24183|29223|292072|24184|300677|24189|29562|641434|245965|192241|25368|24651|25630	http://amigo.geneontology.org/cgi-bin/amigo/term_details?term=GO:0009168
fatty-acyl-CoA binding	Gene Ontology	GO:0000062	9	23	5.64711e-07	2.14454e-05	291075|170670|171155|25045|24158|364975|29525|64304|25363	http://amigo.geneontology.org/cgi-bin/amigo/term_details?term=GO:0000062
cell-substrate adherens junction	Gene Ontology	GO:0005924	31	318	5.95183e-07	2.24217e-05	56011|289820|54319|25177|296654|64185|305679|116670|64306|64302|56010|313494|29468|81521|54241|299858|25617|289992|25673|289668|361598|25578|25380|362862|24170|293860|29753|170922|286908|81634|362332	http://amigo.geneontology.org/cgi-bin/amigo/term_details?term=GO:0005924
cell-substrate junction	Gene Ontology	GO:0030055	31	320	6.72613e-07	2.51376e-05	56011|289820|54319|25177|296654|64185|305679|116670|64306|64302|56010|313494|29468|81521|54241|299858|25617|289992|25673|289668|361598|25578|25380|362862|24170|293860|29753|170922|286908|81634|362332	http://amigo.geneontology.org/cgi-bin/amigo/term_details?term=GO:0030055
purine ribonucleoside monophosphate metabolic process	Gene Ontology	GO:0009167	17	108	6.87682e-07	2.54984e-05	24183|29223|292072|298942|24184|300677|24189|245965|29562|641434|25630|117596|192241|25368|685232|24651|301458	http://amigo.geneontology.org/cgi-bin/amigo/term_details?term=GO:0009167
hydro-lyase activity	Gene Ontology	GO:0016836	11	41	7.3587e-07	2.7072e-05	79244|170670|171142|24250|25438|24333|24334|171155|361215|50655|140547	http://amigo.geneontology.org/cgi-bin/amigo/term_details?term=GO:0016836
protein oligomerization	Gene Ontology	GO:0051259	37	427	7.47733e-07	2.72952e-05	64551|117543|24189|65152|287379|64304|56011|114114|305227|83427|25611|24440|63864|171408|24962|171361|299857|25014|25632|24191|25673|25418|24787|64317|29221|266686|359725|83788|84029|170922|24362|24158|680021|58819|56611|65135|25741	http://amigo.geneontology.org/cgi-bin/amigo/term_details?term=GO:0051259
purine nucleoside monophosphate metabolic process	Gene Ontology	GO:0009126	17	109	7.70895e-07	2.79242e-05	24183|29223|292072|298942|24184|300677|24189|245965|29562|641434|25630|117596|192241|25368|685232|24651|301458	http://amigo.geneontology.org/cgi-bin/amigo/term_details?term=GO:0009126
vitamin binding	Gene Ontology	GO:0019842	13	62	8.43313e-07	3.03142e-05	114123|89833|25061|293049|25056|114209|83578|24711|64524|25104|361272|25571|116676	http://amigo.geneontology.org/cgi-bin/amigo/term_details?term=GO:0019842
glycine biosynthetic process	Gene Ontology	GO:0006545	6	6	9.08317e-07	3.24035e-05	114123|24792|287379|83784|299857|24312	http://amigo.geneontology.org/cgi-bin/amigo/term_details?term=GO:0006545
nucleoside metabolic process	Gene Ontology	GO:0009116	22	182	1.04078e-06	3.685e-05	24183|24184|24189|245965|300677|29562|117596|24651|25630|292072|290029|294103|25368|685232|29223|301458|298942|361884|85239|24267|641434|192241	http://amigo.geneontology.org/cgi-bin/amigo/term_details?term=GO:0009116
identical protein binding	Gene Ontology	GO:0042802	65	990	1.12801e-06	3.96404e-05	58952|292907|83578|25380|65152|287379|65151|60666|24333|64040|24334|25422|64551|114114|64189|29292|50551|83427|304081|24533|24792|25578|29562|24250|24534|24778|63864|362738|299857|25014|24479|681913|25739|293949|25721|56646|24170|25438|24786|24787|497811|290652|64192|290277|64524|24788|541589|25558|24172|79244|293860|116601|192172|24158|64362|24424|24464|680021|24362|58819|24851|24423|81632|29416…	http://amigo.geneontology.org/cgi-bin/amigo/term_details?term=GO:0042802
nucleobase metabolic process	Gene Ontology	GO:0009112	10	34	1.15999e-06	4.04623e-05	24183|292072|24184|25416|29562|287379|25418|497811|114768|65135	http://amigo.geneontology.org/cgi-bin/amigo/term_details?term=GO:0009112
adherens junction	Gene Ontology	GO:0005912	33	365	1.22856e-06	4.25389e-05	56011|289820|54319|25177|296654|64185|305679|64362|116670|64306|64302|56010|313494|29468|81521|54241|299858|25617|289992|25673|306871|289668|361598|25578|25380|362862|24170|293860|29753|170922|286908|81634|362332	http://amigo.geneontology.org/cgi-bin/amigo/term_details?term=GO:0005912
purine ribonucleoside biosynthetic process	Gene Ontology	GO:0046129	14	76	1.2616e-06	4.28755e-05	24183|29223|292072|24184|300677|24189|29562|641434|294103|245965|192241|25368|24651|25630	http://amigo.geneontology.org/cgi-bin/amigo/term_details?term=GO:0046129
purine nucleoside biosynthetic process	Gene Ontology	GO:0042451	14	76	1.2616e-06	4.28755e-05	24183|29223|292072|24184|300677|24189|29562|641434|294103|245965|192241|25368|24651|25630	http://amigo.geneontology.org/cgi-bin/amigo/term_details?term=GO:0042451
protein homooligomerization	Gene Ontology	GO:0051260	26	247	1.27205e-06	4.28755e-05	117543|24189|65152|287379|64304|114114|25014|83427|25611|63864|171408|24962|171361|299857|24191|25673|25418|24787|64317|29221|359725|84029|24362|24158|65135|25741	http://amigo.geneontology.org/cgi-bin/amigo/term_details?term=GO:0051260
monocarboxylic acid biosynthetic process	Gene Ontology	GO:0072330	20	155	1.2747e-06	4.28755e-05	25630|25106|81632|29725|359725|361638|293949|25056|24158|24792|85239|64040|192242|25380|685750|64461|116676|24651|25363|113956	http://amigo.geneontology.org/cgi-bin/amigo/term_details?term=GO:0072330
protein homodimerization activity	Gene Ontology	GO:0042803	46	615	1.71672e-06	5.73337e-05	58952|64192|65152|287379|65151|60666|24333|64040|24334|25422|114114|64189|50551|83427|24792|29562|24250|64524|362738|541589|25014|24479|681913|25739|293949|25721|56646|25438|24170|497811|25380|290277|304081|24172|79244|293860|116601|83578|24424|24464|680021|24851|24423|81632|29416|58819	http://amigo.geneontology.org/cgi-bin/amigo/term_details?term=GO:0042803
ribonucleoside monophosphate metabolic process	Gene Ontology	GO:0009161	17	117	1.84274e-06	6.11088e-05	24183|29223|292072|298942|24184|300677|24189|245965|29562|641434|25630|117596|192241|25368|685232|24651|301458	http://amigo.geneontology.org/cgi-bin/amigo/term_details?term=GO:0009161
anchoring junction	Gene Ontology	GO:0070161	33	373	1.89338e-06	6.2349e-05	56011|289820|54319|25177|296654|64185|305679|64362|116670|64306|64302|56010|313494|29468|81521|54241|299858|25617|289992|25673|306871|289668|361598|25578|25380|362862|24170|293860|29753|170922|286908|81634|362332	http://amigo.geneontology.org/cgi-bin/amigo/term_details?term=GO:0070161
ribonucleoside monophosphate biosynthetic process	Gene Ontology	GO:0009156	13	68	2.08591e-06	6.82121e-05	24183|29223|292072|24184|300677|24189|29562|641434|245965|192241|25368|24651|25630	http://amigo.geneontology.org/cgi-bin/amigo/term_details?term=GO:0009156
oxidoreductase activity, acting on the aldehyde or oxo group of donors	Gene Ontology	GO:0016903	10	37	2.21484e-06	7.19287e-05	685750|29711|64040|497811|291450|54349|361272|266686|25244|116676	http://amigo.geneontology.org/cgi-bin/amigo/term_details?term=GO:0016903
pigment granule	Gene Ontology	GO:0048770	14	81	2.45137e-06	7.85272e-05	29448|56011|56611|29753|24211|24778|29468|29144|117596|54241|25578|286906|25617|362862	http://amigo.geneontology.org/cgi-bin/amigo/term_details?term=GO:0048770
melanosome	Gene Ontology	GO:0042470	14	81	2.45137e-06	7.85272e-05	29448|56011|56611|29753|24211|24778|29468|29144|117596|54241|25578|286906|25617|362862	http://amigo.geneontology.org/cgi-bin/amigo/term_details?term=GO:0042470
transaminase activity	Gene Ontology	GO:0008483	8	21	2.84943e-06	9.06619e-05	24401|24792|25721|83784|81670|541589|81632|29416	http://amigo.geneontology.org/cgi-bin/amigo/term_details?term=GO:0008483
cytoplasm	Gene Ontology	GO:0005737	323	7365	2.90761e-06	9.18922e-05	288615|25262|58952|155423|117543|79434|293150|313220|65152|292845|287379|79433|113902|25123|287069|684538|64306|361239|114901|64302|140673|50551|288057|359725|300677|291450|29468|81521|289992|24250|364975|298934|309499|93646|171408|64157|54319|63864|89833|24651|24191|681913|25061|117557|293705|361638|24825|306871|362282|297593|24786|24787|497811|56042|25618|56010|25104|65151|24788|60356|362862|26…	http://amigo.geneontology.org/cgi-bin/amigo/term_details?term=GO:0005737
aspartate family amino acid metabolic process	Gene Ontology	GO:0009066	9	30	3.47368e-06	0.00010905	81508|24401|25721|296925|298934|288174|299201|64300|29416	http://amigo.geneontology.org/cgi-bin/amigo/term_details?term=GO:0009066
sulfur compound binding	Gene Ontology	GO:1901681	20	167	3.57322e-06	0.000111432	291075|24404|24158|170670|171155|84400|25045|25418|364975|29525|64317|298942|25104|64304|64524|24423|361272|494499|25363|24426	http://amigo.geneontology.org/cgi-bin/amigo/term_details?term=GO:1901681
purine-containing compound metabolic process	Gene Ontology	GO:0072521	30	333	3.87437e-06	0.000120029	24183|24184|24189|287379|245965|64300|114768|83427|300677|29562|24250|117596|24651|25630|292072|290029|294103|497811|192241|685232|29223|301458|25634|298942|361884|85239|24267|641434|24242|25368	http://amigo.geneontology.org/cgi-bin/amigo/term_details?term=GO:0072521
ATP metabolic process	Gene Ontology	GO:0046034	14	86	4.55404e-06	0.000140163	24183|29223|298942|24184|300677|24189|245965|641434|25630|117596|192241|685232|24651|301458	http://amigo.geneontology.org/cgi-bin/amigo/term_details?term=GO:0046034
purine nucleoside triphosphate metabolic process	Gene Ontology	GO:0009144	15	99	4.62265e-06	0.000141351	24183|29223|298942|24184|300677|24189|245965|641434|25630|117596|192241|25368|685232|24651|301458	http://amigo.geneontology.org/cgi-bin/amigo/term_details?term=GO:0009144
transferase activity, transferring nitrogenous groups	Gene Ontology	GO:0016769	8	23	4.94197e-06	0.00015014	24401|24792|25721|83784|81670|541589|81632|29416	http://amigo.geneontology.org/cgi-bin/amigo/term_details?term=GO:0016769
nucleoside monophosphate biosynthetic process	Gene Ontology	GO:0009124	13	75	5.40134e-06	0.000163044	24183|29223|292072|24184|300677|24189|29562|641434|245965|192241|25368|24651|25630	http://amigo.geneontology.org/cgi-bin/amigo/term_details?term=GO:0009124
nucleoside monophosphate metabolic process	Gene Ontology	GO:0009123	17	128	5.46856e-06	0.000164022	24183|29223|292072|298942|24184|300677|24189|245965|29562|641434|25630|117596|192241|25368|685232|24651|301458	http://amigo.geneontology.org/cgi-bin/amigo/term_details?term=GO:0009123
2-oxoglutarate metabolic process	Gene Ontology	GO:0006103	7	16	5.84795e-06	0.000174291	24401|298942|25721|299201|541589|29416|24479	http://amigo.geneontology.org/cgi-bin/amigo/term_details?term=GO:0006103
ion binding	Gene Ontology	GO:0043167	194	4124	6.30926e-06	0.000186857	25262|58952|155423|117543|79434|116593|65152|287379|79433|58917|287069|64304|64300|24312|50551|288057|359725|24792|50558|301624|24250|364975|298934|309499|64157|24963|64524|24651|685232|25061|304859|24825|362282|297593|24786|24787|497811|25618|25104|65151|24788|60356|362862|192227|83788|298942|84029|29753|29456|24267|24265|83784|680021|81632|81634|25741|684314|24183|291075|24184|25725|114209|2572…	http://amigo.geneontology.org/cgi-bin/amigo/term_details?term=GO:0043167
nucleoside biosynthetic process	Gene Ontology	GO:0009163	14	89	6.47586e-06	0.000189409	24183|29223|292072|24184|300677|24189|29562|641434|294103|245965|192241|25368|24651|25630	http://amigo.geneontology.org/cgi-bin/amigo/term_details?term=GO:0009163
ribonucleoside biosynthetic process	Gene Ontology	GO:0042455	14	89	6.47586e-06	0.000189409	24183|29223|292072|24184|300677|24189|29562|641434|294103|245965|192241|25368|24651|25630	http://amigo.geneontology.org/cgi-bin/amigo/term_details?term=GO:0042455
glycosyl compound biosynthetic process	Gene Ontology	GO:1901659	14	90	7.26003e-06	0.000211034	24183|29223|292072|24184|300677|24189|29562|641434|294103|245965|192241|25368|24651|25630	http://amigo.geneontology.org/cgi-bin/amigo/term_details?term=GO:1901659
tricarboxylic acid cycle	Gene Ontology	GO:0006099	8	25	8.20812e-06	0.000237129	114597|157074|81654|299201|361272|50655|81829|24479	http://amigo.geneontology.org/cgi-bin/amigo/term_details?term=GO:0006099
organic hydroxy compound metabolic process	Gene Ontology	GO:1901615	31	367	8.92309e-06	0.000256212	58952|25056|64040|29318|116676|79122|311446|29725|24533|291450|24534|299858|114123|113956|89826|362282|25045|24786|192242|24267|24788|25571|25363|266686|24172|79244|24401|84029|83578|24158|290551	http://amigo.geneontology.org/cgi-bin/amigo/term_details?term=GO:1901615
purine ribonucleoside triphosphate metabolic process	Gene Ontology	GO:0009205	14	92	9.08472e-06	0.000259272	24183|29223|298942|24184|300677|24189|245965|641434|25630|117596|192241|685232|24651|301458	http://amigo.geneontology.org/cgi-bin/amigo/term_details?term=GO:0009205
carbon-oxygen lyase activity	Gene Ontology	GO:0016835	11	56	1.00078e-05	0.000283208	79244|170670|171142|24250|25438|24333|24334|171155|361215|50655|140547	http://amigo.geneontology.org/cgi-bin/amigo/term_details?term=GO:0016835
oxidoreductase complex	Gene Ontology	GO:1990204	13	80	1.00437e-05	0.000283208	681418|293448|298942|291103|29711|157074|681024|60666|81654|299201|361272|25244|301458	http://amigo.geneontology.org/cgi-bin/amigo/term_details?term=GO:1990204
peptide metabolic process	Gene Ontology	GO:0006518	14	93	1.01407e-05	0.000284243	681913|24404|58952|24424|24786|24787|64317|24962|24440|24423|24479|295458|58819|24426	http://amigo.geneontology.org/cgi-bin/amigo/term_details?term=GO:0006518
amino acid binding	Gene Ontology	GO:0016597	12	68	1.04728e-05	0.000291814	114123|89833|56011|29753|24792|25721|287379|24312|25611|64157|299857|65135	http://amigo.geneontology.org/cgi-bin/amigo/term_details?term=GO:0016597
purine nucleobase metabolic process	Gene Ontology	GO:0006144	7	18	1.08301e-05	0.000299993	114768|292072|24184|24183|29562|287379|497811	http://amigo.geneontology.org/cgi-bin/amigo/term_details?term=GO:0006144
actin cytoskeleton	Gene Ontology	GO:0015629	28	317	1.11364e-05	0.000306674	64551|289820|54319|24189|79433|296654|64185|305679|116670|305227|288057|24778|171361|289992|117557|683788|25418|361598|83788|117515|304813|24170|293860|170922|29167|24851|286908|81634	http://amigo.geneontology.org/cgi-bin/amigo/term_details?term=GO:0015629
ribonucleoside triphosphate metabolic process	Gene Ontology	GO:0009199	14	96	1.39887e-05	0.000382982	24183|29223|298942|24184|300677|24189|245965|641434|25630|117596|192241|685232|24651|301458	http://amigo.geneontology.org/cgi-bin/amigo/term_details?term=GO:0009199
enoyl-CoA hydratase activity	Gene Ontology	GO:0004300	5	6	1.40716e-05	0.000383025	361215|140547|170670|171142|171155	http://amigo.geneontology.org/cgi-bin/amigo/term_details?term=GO:0004300
oxidoreductase activity, acting on the CH-CH group of donors, NAD or NADP as acceptor	Gene Ontology	GO:0016628	7	19	1.44032e-05	0.000389798	192227|113956|117543|64461|292737|192242|295458	http://amigo.geneontology.org/cgi-bin/amigo/term_details?term=GO:0016628
acyl-CoA dehydrogenase activity	Gene Ontology	GO:0003995	6	12	1.54228e-05	0.000410315	24158|50681|364975|64304|25618|25363	http://amigo.geneontology.org/cgi-bin/amigo/term_details?term=GO:0003995
oxaloacetate metabolic process	Gene Ontology	GO:0006107	6	12	1.54228e-05	0.000410315	24401|362282|25721|288174|25104|81829	http://amigo.geneontology.org/cgi-bin/amigo/term_details?term=GO:0006107
tricarboxylic acid cycle enzyme complex	Gene Ontology	GO:0045239	6	12	1.54228e-05	0.000410315	114597|298942|29711|299201|361272|25244	http://amigo.geneontology.org/cgi-bin/amigo/term_details?term=GO:0045239
response to transition metal nanoparticle	Gene Ontology	GO:1990267	16	126	1.68811e-05	0.000445753	50551|25659|298942|56823|50655|301624|24158|25611|24464|24786|24787|29221|81632|24788|58819|24426	http://amigo.geneontology.org/cgi-bin/amigo/term_details?term=GO:1990267
ribose phosphate metabolic process	Gene Ontology	GO:0019693	27	307	1.69441e-05	0.000445753	24183|24184|24189|245965|298655|83427|300677|29562|24250|117596|64524|63938|24651|25630|292072|294103|192241|685232|29223|301458|298942|361884|85239|641434|24242|24642|25368	http://amigo.geneontology.org/cgi-bin/amigo/term_details?term=GO:0019693
citrate metabolic process	Gene Ontology	GO:0006101	8	29	2.03296e-05	0.000531844	114597|157074|81654|299201|361272|50655|81829|24479	http://amigo.geneontology.org/cgi-bin/amigo/term_details?term=GO:0006101
nucleoside triphosphate metabolic process	Gene Ontology	GO:0009141	15	114	2.10301e-05	0.000547131	24183|29223|298942|24184|300677|24189|245965|641434|25630|117596|192241|25368|685232|24651|301458	http://amigo.geneontology.org/cgi-bin/amigo/term_details?term=GO:0009141
AMP metabolic process	Gene Ontology	GO:0046033	6	13	2.1919e-05	0.000567123	24183|292072|24184|29562|25368|29223	http://amigo.geneontology.org/cgi-bin/amigo/term_details?term=GO:0046033
tetrahydrofolate interconversion	Gene Ontology	GO:0035999	5	7	2.3474e-05	0.000604039	114123|89833|299857|64300|287379	http://amigo.geneontology.org/cgi-bin/amigo/term_details?term=GO:0035999
response to nutrient	Gene Ontology	GO:0007584	22	226	2.42445e-05	0.000620473	25288|25056|296654|25244|116676|24533|24250|117099|25611|24651|25630|81805|25045|24787|29221|25571|24404|29456|24158|24464|29711|24426	http://amigo.geneontology.org/cgi-bin/amigo/term_details?term=GO:0007584
actin filament binding	Gene Ontology	GO:0051015	13	88	2.48224e-05	0.000629974	313494|24170|289820|293860|54319|305679|79433|56611|25123|24851|683788|81634|362332	http://amigo.geneontology.org/cgi-bin/amigo/term_details?term=GO:0051015
NADP metabolic process	Gene Ontology	GO:0006739	8	30	2.5017e-05	0.000629974	79122|24642|64524|171408|298655|63938|292875|58819	http://amigo.geneontology.org/cgi-bin/amigo/term_details?term=GO:0006739
NAD metabolic process	Gene Ontology	GO:0019674	8	30	2.5017e-05	0.000629974	56823|24533|290029|24534|60666|299201|292875|81829	http://amigo.geneontology.org/cgi-bin/amigo/term_details?term=GO:0019674
cellular respiration	Gene Ontology	GO:0045333	13	89	2.76057e-05	0.000691463	114597|361272|298942|157074|60666|24787|287069|81654|299201|301458|50655|81829|24479	http://amigo.geneontology.org/cgi-bin/amigo/term_details?term=GO:0045333
cell projection	Gene Ontology	GO:0042995	79	1423	2.94933e-05	0.000734837	24183|25262|64551|289820|24184|24401|192172|363143|24189|65152|79433|24213|24333|24211|24334|29489|24400|25031|685232|305227|29448|140673|50551|288057|83427|29545|24533|24788|299858|81521|117596|54241|83718|171408|54319|171116|171114|293150|64192|25630|24191|25416|117557|297566|683788|25739|25673|362776|313494|293860|25418|361598|24786|29542|171361|29221|117515|29224|24170|25558|114901|24267|8163…	http://amigo.geneontology.org/cgi-bin/amigo/term_details?term=GO:0042995
sulfur amino acid metabolic process	Gene Ontology	GO:0000096	8	31	3.05766e-05	0.000757817	81508|192172|24267|24250|298934|24962|24792|64300	http://amigo.geneontology.org/cgi-bin/amigo/term_details?term=GO:0000096
aldehyde-lyase activity	Gene Ontology	GO:0016832	5	8	3.71202e-05	0.000910411	293949|24191|299857|24189|287379	http://amigo.geneontology.org/cgi-bin/amigo/term_details?term=GO:0016832
dihydrolipoyl dehydrogenase complex	Gene Ontology	GO:0045240	5	8	3.71202e-05	0.000910411	299201|361272|298942|25244|29711	http://amigo.geneontology.org/cgi-bin/amigo/term_details?term=GO:0045240
coenzyme biosynthetic process	Gene Ontology	GO:0009108	12	79	3.94664e-05	0.000962939	79122|298942|56823|85239|290029|64192|83578|364975|81654|292875|64300|24312	http://amigo.geneontology.org/cgi-bin/amigo/term_details?term=GO:0009108
response to hormone	Gene Ontology	GO:0009725	53	854	4.16523e-05	0.00101104	24183|292907|24184|83578|24189|24211|24334|64304|292072|25244|25014|29542|25288|24533|29224|83727|29693|117099|25611|291103|24651|24479|25659|170670|24825|89826|362282|116601|363285|64317|64192|56010|29221|24788|24172|24404|116676|24792|24401|24366|29456|287526|24158|24242|65138|24464|25380|24362|29711|25630|113965|24424|24426	http://amigo.geneontology.org/cgi-bin/amigo/term_details?term=GO:0009725
sulfur compound biosynthetic process	Gene Ontology	GO:0044272	12	80	4.40508e-05	0.00106377	81508|298942|85239|192172|24250|294103|364975|298934|24962|81654|64300|60356	http://amigo.geneontology.org/cgi-bin/amigo/term_details?term=GO:0044272
response to organonitrogen compound	Gene Ontology	GO:0010243	47	729	4.67143e-05	0.00112233	25262|56010|29542|24189|60666|296654|29693|292072|24312|25244|113965|81508|24533|24792|83727|24250|117099|25611|24651|25630|24191|25416|25659|170670|24825|89826|362282|116601|24786|363285|64192|29221|362862|24404|24401|29456|83578|24242|65138|24464|25380|24362|29711|24423|81632|290905|24426	http://amigo.geneontology.org/cgi-bin/amigo/term_details?term=GO:0010243
modified amino acid binding	Gene Ontology	GO:0072341	9	44	4.8227e-05	0.0011528	114123|89833|24404|24250|24312|64317|24423|494499|24426	http://amigo.geneontology.org/cgi-bin/amigo/term_details?term=GO:0072341
energy derivation by oxidation of organic compounds	Gene Ontology	GO:0015980	17	155	5.1178e-05	0.00121375	114597|361272|25659|298942|25739|301458|157074|24158|60666|24787|287069|81654|299201|25634|50655|81829|24479	http://amigo.geneontology.org/cgi-bin/amigo/term_details?term=GO:0015980
nucleoside triphosphate biosynthetic process	Gene Ontology	GO:0009142	10	56	5.14892e-05	0.00121375	24183|29223|300677|24189|641434|245965|192241|25368|24651|25630	http://amigo.geneontology.org/cgi-bin/amigo/term_details?term=GO:0009142
response to drug	Gene Ontology	GO:0042493	36	504	5.15503e-05	0.00121375	24183|29542|25288|24267|64192|24213|24211|24334|113965|50551|24533|117099|25611|290029|25416|170670|291103|56646|171521|25438|24786|24787|64317|25380|29221|29223|24788|29456|83578|24158|24464|24362|25578|24423|81632|58819	http://amigo.geneontology.org/cgi-bin/amigo/term_details?term=GO:0042493
monosaccharide metabolic process	Gene Ontology	GO:0005996	19	188	5.30574e-05	0.00124302	298655|78959|25106|24189|25659|25104|85239|362282|24362|24642|25630|60666|171408|24158|81654|316067|25634|24788|24334	http://amigo.geneontology.org/cgi-bin/amigo/term_details?term=GO:0005996
tricarboxylic acid metabolic process	Gene Ontology	GO:0072350	8	34	5.37928e-05	0.00125401	114597|157074|81654|299201|361272|50655|81829|24479	http://amigo.geneontology.org/cgi-bin/amigo/term_details?term=GO:0072350
response to selenium ion	Gene Ontology	GO:0010269	6	16	5.54299e-05	0.00128581	50551|24787|64317|29221|58819|24404	http://amigo.geneontology.org/cgi-bin/amigo/term_details?term=GO:0010269
regulation of cellular response to oxidative stress	Gene Ontology	GO:1900407	9	45	5.62081e-05	0.00129747	24787|24404|288444|83427|24464|24786|363285|287069|25106	http://amigo.geneontology.org/cgi-bin/amigo/term_details?term=GO:1900407
response to oxygen-containing compound	Gene Ontology	GO:1901700	72	1296	6.26221e-05	0.00143848	24183|25262|292907|25288|24424|79434|83578|24189|288444|297376|60666|296654|24211|24334|298655|292072|24312|25244|56010|25106|50551|83427|24533|24792|83727|24250|117099|25611|29542|24651|89826|25630|25416|25659|170670|24825|25721|56646|362282|24170|116601|24786|363285|64317|64192|29221|116676|24267|29224|362862|24172|24404|94167|29693|24401|29456|287526|24242|65138|24464|25380|24787|24362|25741|2…	http://amigo.geneontology.org/cgi-bin/amigo/term_details?term=GO:1901700
glutamine family amino acid metabolic process	Gene Ontology	GO:0009064	10	58	6.69006e-05	0.0015293	89833|25611|24401|303563|25721|29383|288174|64157|29221|29416	http://amigo.geneontology.org/cgi-bin/amigo/term_details?term=GO:0009064
cofactor biosynthetic process	Gene Ontology	GO:0051188	13	99	7.42727e-05	0.00168962	79122|298942|56823|85239|290029|64192|83578|24312|364975|81654|292875|64300|295458	http://amigo.geneontology.org/cgi-bin/amigo/term_details?term=GO:0051188
electron carrier activity	Gene Ontology	GO:0009055	10	59	7.59715e-05	0.00171995	300726|292845|362776|81805|681024|311865|497811|25618|54349|301458	http://amigo.geneontology.org/cgi-bin/amigo/term_details?term=GO:0009055
nucleobase catabolic process	Gene Ontology	GO:0046113	5	10	8.20268e-05	0.00183935	25416|114768|497811|65135|25418	http://amigo.geneontology.org/cgi-bin/amigo/term_details?term=GO:0046113
aspartate family amino acid catabolic process	Gene Ontology	GO:0009068	5	10	8.20268e-05	0.00183935	299201|25721|29416|24401|296925	http://amigo.geneontology.org/cgi-bin/amigo/term_details?term=GO:0009068
regulation of response to oxidative stress	Gene Ontology	GO:1902882	9	48	8.71247e-05	0.00194441	24787|24404|288444|83427|24464|24786|363285|287069|25106	http://amigo.geneontology.org/cgi-bin/amigo/term_details?term=GO:1902882
response to endogenous stimulus	Gene Ontology	GO:0009719	71	1289	8.90626e-05	0.00197828	24183|25262|292907|24184|24424|83578|24189|24479|60666|296654|24211|24334|64304|292072|24312|25244|25014|25630|81508|25288|24533|24788|83727|24250|117099|25611|291103|29542|25617|171361|24651|289992|24191|25416|25659|170670|24825|89826|362282|362738|24792|361598|116601|24786|363285|64317|64192|56010|29221|29224|362862|24172|24404|116676|29693|24401|24366|29456|287526|24158|24242|65138|24464|25380…	http://amigo.geneontology.org/cgi-bin/amigo/term_details?term=GO:0009719
response to toxic substance	Gene Ontology	GO:0009636	18	180	9.31019e-05	0.0020583	192227|50551|29542|298942|291103|29456|83578|293779|297376|24786|24404|25617|29221|24423|117099|25571|58819|24426	http://amigo.geneontology.org/cgi-bin/amigo/term_details?term=GO:0009636
pteridine-containing compound metabolic process	Gene Ontology	GO:0042558	7	27	9.38035e-05	0.00206411	114123|89833|287379|64192|299857|64300|24312	http://amigo.geneontology.org/cgi-bin/amigo/term_details?term=GO:0042558
tetrahydrofolate metabolic process	Gene Ontology	GO:0046653	6	18	9.45647e-05	0.00207119	114123|89833|287379|299857|64300|24312	http://amigo.geneontology.org/cgi-bin/amigo/term_details?term=GO:0046653
hexose metabolic process	Gene Ontology	GO:0019318	17	165	0.000103307	0.00225219	25630|25106|24189|25659|25104|85239|362282|24362|24642|24158|60666|171408|81654|298655|25634|24788|24334	http://amigo.geneontology.org/cgi-bin/amigo/term_details?term=GO:0019318
microbody part	Gene Ontology	GO:0044438	10	62	0.000109689	0.00234885	114768|291075|79244|113956|25288|85239|24792|50681|64461|266686	http://amigo.geneontology.org/cgi-bin/amigo/term_details?term=GO:0044438
monosaccharide biosynthetic process	Gene Ontology	GO:0046364	10	62	0.000109689	0.00234885	78959|25106|362282|24362|24158|60666|24334|25104|25634|24788	http://amigo.geneontology.org/cgi-bin/amigo/term_details?term=GO:0046364
peroxisomal part	Gene Ontology	GO:0044439	10	62	0.000109689	0.00234885	114768|291075|79244|113956|25288|85239|24792|50681|64461|266686	http://amigo.geneontology.org/cgi-bin/amigo/term_details?term=GO:0044439
response to nutrient levels	Gene Ontology	GO:0031667	34	484	0.000109736	0.00234885	25288|83578|296654|64304|25244|64189|29448|24533|25634|24250|117099|25611|24778|25617|25056|24651|25630|81805|362282|25045|24786|24787|29221|24788|25571|24404|116676|29456|24267|24158|24464|25014|29711|24426	http://amigo.geneontology.org/cgi-bin/amigo/term_details?term=GO:0031667
response to extracellular stimulus	Gene Ontology	GO:0009991	35	505	0.000112227	0.0023913	25288|83578|296654|683788|64304|25244|64189|29448|24533|25634|24250|117099|25611|24778|25617|25056|24651|25630|81805|362282|25045|24786|24787|29221|24788|25571|24404|116676|29456|24267|24158|24464|25014|29711|24426	http://amigo.geneontology.org/cgi-bin/amigo/term_details?term=GO:0009991
purine nucleotide metabolic process	Gene Ontology	GO:0006163	24	290	0.000114792	0.00243493	24183|24184|24189|245965|64300|83427|300677|29562|24250|117596|24651|25630|292072|294103|192241|685232|29223|301458|298942|361884|85239|641434|24242|25368	http://amigo.geneontology.org/cgi-bin/amigo/term_details?term=GO:0006163
response to nitrogen compound	Gene Ontology	GO:1901698	48	783	0.000120854	0.00254385	25262|56010|29542|24189|60666|296654|29693|292072|24312|25244|113965|81508|24533|24792|83727|24250|117099|25611|84474|24651|25630|24191|25416|25659|170670|24825|89826|362282|116601|24786|363285|64192|29221|362862|24404|24401|29456|83578|24242|65138|24464|25380|24362|29711|24423|81632|290905|24426	http://amigo.geneontology.org/cgi-bin/amigo/term_details?term=GO:1901698
oxidoreductase activity, acting on the CH-NH group of donors	Gene Ontology	GO:0016645	6	19	0.000121007	0.00254385	114123|296925|292737|64192|64300|24312	http://amigo.geneontology.org/cgi-bin/amigo/term_details?term=GO:0016645
glyoxylate metabolic process	Gene Ontology	GO:0046487	4	5	0.000122291	0.00255942	293949|24792|83784|24479	http://amigo.geneontology.org/cgi-bin/amigo/term_details?term=GO:0046487
benzene-containing compound metabolic process	Gene Ontology	GO:0042537	7	29	0.000137523	0.00286547	84029|56823|25721|29416|24423|541589|58819	http://amigo.geneontology.org/cgi-bin/amigo/term_details?term=GO:0042537
aerobic respiration	Gene Ontology	GO:0009060	8	40	0.000144676	0.00300122	114597|157074|81654|299201|361272|50655|81829|24479	http://amigo.geneontology.org/cgi-bin/amigo/term_details?term=GO:0009060
glucose metabolic process	Gene Ontology	GO:0006006	15	138	0.000150821	0.00311497	25630|25106|25659|25104|85239|362282|24362|24642|24158|60666|171408|81654|298655|25634|24334	http://amigo.geneontology.org/cgi-bin/amigo/term_details?term=GO:0006006
aromatic amino acid family catabolic process	Gene Ontology	GO:0009074	5	12	0.000160088	0.00327763	29383|681913|56823|29416|64192	http://amigo.geneontology.org/cgi-bin/amigo/term_details?term=GO:0009074
NADPH binding	Gene Ontology	GO:0070402	5	12	0.000160088	0.00327763	79122|117543|680021|359725|64192	http://amigo.geneontology.org/cgi-bin/amigo/term_details?term=GO:0070402
negative regulation of response to oxidative stress	Gene Ontology	GO:1902883	7	30	0.000164868	0.00334639	24787|24404|288444|83427|24464|363285|287069	http://amigo.geneontology.org/cgi-bin/amigo/term_details?term=GO:1902883
negative regulation of cellular response to oxidative stress	Gene Ontology	GO:1900408	7	30	0.000164868	0.00334639	24787|24404|288444|83427|24464|363285|287069	http://amigo.geneontology.org/cgi-bin/amigo/term_details?term=GO:1900408
purine ribonucleotide metabolic process	Gene Ontology	GO:0009150	23	279	0.000165689	0.00334863	24183|24184|24189|245965|83427|300677|29562|24250|117596|24651|25630|292072|294103|192241|685232|29223|301458|298942|361884|85239|641434|24242|25368	http://amigo.geneontology.org/cgi-bin/amigo/term_details?term=GO:0009150
lipid binding	Gene Ontology	GO:0008289	32	455	0.000167751	0.00336647	293049|25262|155423|25056|293150|25721|65151|24211|50681|114114|116676|29542|309499|117099|25611|24711|63864|117036|362738|29525|289992|25061|25673|25045|361598|192241|25380|25571|29579|29456|56611|24423	http://amigo.geneontology.org/cgi-bin/amigo/term_details?term=GO:0008289
platelet aggregation	Gene Ontology	GO:0070527	8	41	0.000168002	0.00336647	313494|293860|24366|24367|170922|286906|305679|25558	http://amigo.geneontology.org/cgi-bin/amigo/term_details?term=GO:0070527
fructose 1,6-bisphosphate metabolic process	Gene Ontology	GO:0030388	4	6	0.00019856	0.00392865	24191|24189|65152|25741	http://amigo.geneontology.org/cgi-bin/amigo/term_details?term=GO:0030388
pyruvate biosynthetic process	Gene Ontology	GO:0042866	4	6	0.00019856	0.00392865	293949|24792|24651|25630	http://amigo.geneontology.org/cgi-bin/amigo/term_details?term=GO:0042866
amino-acid betaine biosynthetic process	Gene Ontology	GO:0006578	4	6	0.00019856	0.00392865	291450|64040|24158|290551	http://amigo.geneontology.org/cgi-bin/amigo/term_details?term=GO:0006578
purine nucleoside triphosphate biosynthetic process	Gene Ontology	GO:0009145	8	43	0.000223959	0.00441264	300677|24189|641434|245965|192241|25368|24651|25630	http://amigo.geneontology.org/cgi-bin/amigo/term_details?term=GO:0009145
folic acid-containing compound metabolic process	Gene Ontology	GO:0006760	6	22	0.000236794	0.00462682	114123|89833|287379|299857|64300|24312	http://amigo.geneontology.org/cgi-bin/amigo/term_details?term=GO:0006760
cellular metabolic compound salvage	Gene Ontology	GO:0043094	6	22	0.000236794	0.00462682	81508|292072|290029|83578|298934|25368	http://amigo.geneontology.org/cgi-bin/amigo/term_details?term=GO:0043094
microvillus	Gene Ontology	GO:0005902	10	69	0.000239976	0.00466961	297566|54319|293150|81521|117596|83718|171408|683788|685232|29224	http://amigo.geneontology.org/cgi-bin/amigo/term_details?term=GO:0005902
cation-transporting ATPase activity	Gene Ontology	GO:0019829	8	44	0.000257183	0.00498385	297566|116601|245965|29693|24213|24211|192241|685232	http://amigo.geneontology.org/cgi-bin/amigo/term_details?term=GO:0019829
glutathione binding	Gene Ontology	GO:0043295	5	14	0.000284946	0.00545452	24423|24404|64317|494499|24426	http://amigo.geneontology.org/cgi-bin/amigo/term_details?term=GO:0043295
oligopeptide binding	Gene Ontology	GO:1900750	5	14	0.000284946	0.00545452	24423|24404|64317|494499|24426	http://amigo.geneontology.org/cgi-bin/amigo/term_details?term=GO:1900750
oxidoreductase activity, acting on the CH-NH group of donors, NAD or NADP as acceptor	Gene Ontology	GO:0016646	5	14	0.000284946	0.00545452	64300|24312|296925|292737|64192	http://amigo.geneontology.org/cgi-bin/amigo/term_details?term=GO:0016646
cellular ketone metabolic process	Gene Ontology	GO:0042180	16	164	0.000286436	0.00546083	79122|171445|359725|85239|24267|25721|25045|24158|266686|24362|25380|541589|25106|29224|29416|25363	http://amigo.geneontology.org/cgi-bin/amigo/term_details?term=GO:0042180
ribonucleotide metabolic process	Gene Ontology	GO:0009259	23	292	0.000303445	0.00576179	24183|24184|24189|245965|83427|300677|29562|24250|117596|24651|25630|292072|294103|192241|685232|29223|301458|298942|361884|85239|641434|24242|25368	http://amigo.geneontology.org/cgi-bin/amigo/term_details?term=GO:0009259
terpenoid metabolic process	Gene Ontology	GO:0006721	9	58	0.000309587	0.00585481	24172|685750|113956|25056|89826|297376|24711|266686|116676	http://amigo.geneontology.org/cgi-bin/amigo/term_details?term=GO:0006721
nucleotide biosynthetic process	Gene Ontology	GO:0009165	21	256	0.000329685	0.00620995	24183|292875|29223|56823|24184|300677|290029|24189|29562|641434|24242|300036|245965|192241|294103|292072|25368|24651|64300|24312|25630	http://amigo.geneontology.org/cgi-bin/amigo/term_details?term=GO:0009165
ATPase activity, coupled to transmembrane movement of ions	Gene Ontology	GO:0042625	8	46	0.000335744	0.00629887	297566|116601|245965|29693|24213|24211|192241|685232	http://amigo.geneontology.org/cgi-bin/amigo/term_details?term=GO:0042625
nucleoside phosphate biosynthetic process	Gene Ontology	GO:1901293	21	257	0.000345857	0.00646285	24183|292875|29223|56823|24184|300677|290029|24189|29562|641434|24242|300036|245965|192241|294103|292072|25368|24651|64300|24312|25630	http://amigo.geneontology.org/cgi-bin/amigo/term_details?term=GO:1901293
midbody	Gene Ontology	GO:0030496	11	87	0.000348177	0.0064805	64551|83427|25183|24778|79433|361598|56611|83718|25617|117515|362862	http://amigo.geneontology.org/cgi-bin/amigo/term_details?term=GO:0030496
carboxy-lyase activity	Gene Ontology	GO:0016831	6	24	0.000353034	0.00654503	24401|85239|362282|29318|60356|684055	http://amigo.geneontology.org/cgi-bin/amigo/term_details?term=GO:0016831
isoprenoid metabolic process	Gene Ontology	GO:0006720	10	73	0.000360358	0.00665461	24172|685750|113956|25056|89826|114209|297376|24711|266686|116676	http://amigo.geneontology.org/cgi-bin/amigo/term_details?term=GO:0006720
aspartate family amino acid biosynthetic process	Gene Ontology	GO:0009067	5	15	0.000369779	0.00677544	298934|81508|25721|24401|64300	http://amigo.geneontology.org/cgi-bin/amigo/term_details?term=GO:0009067
amino-acid betaine metabolic process	Gene Ontology	GO:0006577	5	15	0.000369779	0.00677544	291450|81508|64040|24158|290551	http://amigo.geneontology.org/cgi-bin/amigo/term_details?term=GO:0006577
purine-containing compound biosynthetic process	Gene Ontology	GO:0072522	18	205	0.000404981	0.00739169	24183|29223|292072|24184|300677|290029|24189|29562|641434|24242|245965|287379|192241|294103|25368|24651|64300|25630	http://amigo.geneontology.org/cgi-bin/amigo/term_details?term=GO:0072522
acetyl-CoA metabolic process	Gene Ontology	GO:0006084	6	25	0.000425778	0.0077115	298942|85239|296925|81654|299201|29416	http://amigo.geneontology.org/cgi-bin/amigo/term_details?term=GO:0006084
oxidoreductase activity, acting on the aldehyde or oxo group of donors, NAD or NADP as acceptor	Gene Ontology	GO:0016620	6	25	0.000425778	0.0077115	685750|291450|64040|266686|25244|116676	http://amigo.geneontology.org/cgi-bin/amigo/term_details?term=GO:0016620
potassium ion binding	Gene Ontology	GO:0030955	4	8	0.000444236	0.00796127	24211|24651|83578|25630	http://amigo.geneontology.org/cgi-bin/amigo/term_details?term=GO:0030955
regulation of cyclic-nucleotide phosphodiesterase activity	Gene Ontology	GO:0051342	4	8	0.000444236	0.00796127	363143|25106|83427|24242	http://amigo.geneontology.org/cgi-bin/amigo/term_details?term=GO:0051342
cellular carbohydrate metabolic process	Gene Ontology	GO:0044262	19	225	0.000444641	0.00796127	25106|25659|24401|25739|24533|24362|362282|65152|85239|24534|60666|24158|24642|316067|25634|24788|81829|25741|24479	http://amigo.geneontology.org/cgi-bin/amigo/term_details?term=GO:0044262
hydrogen transport	Gene Ontology	GO:0006818	13	121	0.000447642	0.00798464	297566|245965|291103|24778|300677|117596|681024|641434|24213|24211|192241|362474|685232	http://amigo.geneontology.org/cgi-bin/amigo/term_details?term=GO:0006818
protein complex assembly	Gene Ontology	GO:0006461	53	948	0.000458089	0.00811195	64551|289820|117543|24189|65152|287379|296654|64304|56011|114114|305227|140673|83427|117152|25611|24778|24440|63864|171408|24962|171361|299857|25014|25632|289992|24191|117036|25673|25418|24787|64317|307947|29221|266686|24170|25558|359725|83788|84029|293860|24366|29456|170922|24362|24158|65138|680021|58819|56611|24367|24851|65135|25741	http://amigo.geneontology.org/cgi-bin/amigo/term_details?term=GO:0006461
organic cyclic compound catabolic process	Gene Ontology	GO:1901361	21	263	0.000458224	0.00811195	89833|25416|25106|292875|192242|56823|293949|290029|24267|681913|25418|29383|85239|24786|497811|292737|64192|114768|65135|29416|83427	http://amigo.geneontology.org/cgi-bin/amigo/term_details?term=GO:1901361
sulfur amino acid biosynthetic process	Gene Ontology	GO:0000097	5	16	0.00047238	0.00833123	298934|81508|64300|24962|24250	http://amigo.geneontology.org/cgi-bin/amigo/term_details?term=GO:0000097
protein complex biogenesis	Gene Ontology	GO:0070271	53	950	0.000479382	0.00842316	64551|289820|117543|24189|65152|287379|296654|64304|56011|114114|305227|140673|83427|117152|25611|24778|24440|63864|171408|24962|171361|299857|25014|25632|289992|24191|117036|25673|25418|24787|64317|307947|29221|266686|24170|25558|359725|83788|84029|293860|24366|29456|170922|24362|24158|65138|680021|58819|56611|24367|24851|65135|25741	http://amigo.geneontology.org/cgi-bin/amigo/term_details?term=GO:0070271
diterpenoid metabolic process	Gene Ontology	GO:0016101	8	49	0.000489262	0.00856481	24172|685750|113956|25056|89826|24711|266686|116676	http://amigo.geneontology.org/cgi-bin/amigo/term_details?term=GO:0016101
ATP biosynthetic process	Gene Ontology	GO:0006754	7	37	0.000503362	0.008779	300677|24189|641434|245965|192241|24651|25630	http://amigo.geneontology.org/cgi-bin/amigo/term_details?term=GO:0006754
hydrogen peroxide metabolic process	Gene Ontology	GO:0042743	7	38	0.000579489	0.0100694	24404|94167|24464|24786|24787|64317|58819	http://amigo.geneontology.org/cgi-bin/amigo/term_details?term=GO:0042743
sarcolemma	Gene Ontology	GO:0042383	12	109	0.000599644	0.0103813	25181|305679|25673|54319|81521|24211|56611|25380|64362|54241|25626|362332	http://amigo.geneontology.org/cgi-bin/amigo/term_details?term=GO:0042383
hydrolase activity, acting on carbon-nitrogen (but not peptide) bonds, in cyclic amides	Gene Ontology	GO:0016812	4	9	0.000625176	0.0107444	25416|116684|65135|25418	http://amigo.geneontology.org/cgi-bin/amigo/term_details?term=GO:0016812
aldehyde catabolic process	Gene Ontology	GO:0046185	4	9	0.000625176	0.0107444	293949|78959|24792|83784	http://amigo.geneontology.org/cgi-bin/amigo/term_details?term=GO:0046185
hydrogen ion transmembrane transport	Gene Ontology	GO:1902600	11	94	0.000629917	0.0107865	297566|245965|291103|300677|117596|681024|641434|24213|24211|192241|685232	http://amigo.geneontology.org/cgi-bin/amigo/term_details?term=GO:1902600
macromolecular complex assembly	Gene Ontology	GO:0065003	59	1103	0.000641168	0.0109393	288615|64551|289820|117543|24189|65152|287379|24158|113902|64304|56011|114114|305227|140673|83427|24778|117152|25611|81825|24440|63864|171408|24962|171361|299857|25014|689890|25632|289992|24191|117036|29489|25673|25418|24787|64317|307947|29221|266686|24170|25558|359725|83788|84029|293860|24366|29456|170922|24362|296654|29681|65138|680021|58819|56611|24367|24851|65135|25741	http://amigo.geneontology.org/cgi-bin/amigo/term_details?term=GO:0065003
alcohol metabolic process	Gene Ontology	GO:0006066	20	252	0.00066149	0.0112453	114123|24172|79244|113956|24401|291450|25056|89826|362282|25045|290551|24786|266686|299858|192242|79122|311446|24788|25363|116676	http://amigo.geneontology.org/cgi-bin/amigo/term_details?term=GO:0006066
regeneration	Gene Ontology	GO:0031099	16	179	0.000691853	0.0116852	24191|24172|24404|29725|25438|29456|29562|25630|24464|296654|25473|85253|58952|25106|83765|24426	http://amigo.geneontology.org/cgi-bin/amigo/term_details?term=GO:0031099
actin binding	Gene Ontology	GO:0003779	20	253	0.000692325	0.0116852	313494|500450|24170|117557|56010|293860|29456|81521|305679|79433|296654|64185|56611|54319|25123|24851|289820|683788|81634|362332	http://amigo.geneontology.org/cgi-bin/amigo/term_details?term=GO:0003779
one-carbon metabolic process	Gene Ontology	GO:0006730	6	28	0.000715677	0.0120361	114123|89833|287379|299857|64300|24312	http://amigo.geneontology.org/cgi-bin/amigo/term_details?term=GO:0006730
protein complex subunit organization	Gene Ontology	GO:0071822	63	1204	0.000728785	0.012213	288615|64551|289820|117543|54319|24189|65152|287379|296654|683788|64304|56011|114114|305227|140673|288057|83427|24778|117152|25611|25673|680021|63864|171408|24962|24440|171361|299857|362862|25632|289992|24191|117036|24825|306871|25418|24787|64317|307947|29221|266686|24170|25558|359725|114901|83788|84029|293860|24366|29456|170922|24362|24158|81634|65138|25014|29167|58819|56611|24367|24851|65135|25…	http://amigo.geneontology.org/cgi-bin/amigo/term_details?term=GO:0071822
retinoid metabolic process	Gene Ontology	GO:0001523	7	40	0.000759049	0.0126303	24172|685750|25056|89826|24711|266686|116676	http://amigo.geneontology.org/cgi-bin/amigo/term_details?term=GO:0001523
substantia nigra development	Gene Ontology	GO:0021762	7	40	0.000759049	0.0126303	171114|29753|24533|24264|25438|25617|24242	http://amigo.geneontology.org/cgi-bin/amigo/term_details?term=GO:0021762
neuron projection	Gene Ontology	GO:0043005	49	880	0.000788865	0.0130802	24183|25262|64551|287526|79433|24213|24333|24334|683788|24400|25031|305227|29448|140673|50551|29545|83427|54241|299858|171116|171114|24191|25416|117557|25739|362776|25418|361598|24786|29542|64192|29221|25558|114901|24267|24170|293860|25183|29753|29456|170922|192172|24158|24242|29144|24401|81632|83765|81634	http://amigo.geneontology.org/cgi-bin/amigo/term_details?term=GO:0043005
smooth endoplasmic reticulum	Gene Ontology	GO:0005790	6	29	0.000840167	0.0138819	29468|29144|286906|25617|25031|362862	http://amigo.geneontology.org/cgi-bin/amigo/term_details?term=GO:0005790
detoxification	Gene Ontology	GO:0098754	4	10	0.00085277	0.0138951	24423|50551|298942|58819	http://amigo.geneontology.org/cgi-bin/amigo/term_details?term=GO:0098754
retinal binding	Gene Ontology	GO:0016918	4	10	0.00085277	0.0138951	25056|25061|116676|293049	http://amigo.geneontology.org/cgi-bin/amigo/term_details?term=GO:0016918
cysteine metabolic process	Gene Ontology	GO:0006534	4	10	0.00085277	0.0138951	24792|192172|24962|24250	http://amigo.geneontology.org/cgi-bin/amigo/term_details?term=GO:0006534
homocysteine metabolic process	Gene Ontology	GO:0050667	4	10	0.00085277	0.0138951	24267|192172|24962|24250	http://amigo.geneontology.org/cgi-bin/amigo/term_details?term=GO:0050667
cell redox homeostasis	Gene Ontology	GO:0045454	8	54	0.000867641	0.0140887	50551|298942|29468|362776|311865|24404|286906|58819	http://amigo.geneontology.org/cgi-bin/amigo/term_details?term=GO:0045454
wound healing	Gene Ontology	GO:0042060	22	298	0.000898823	0.0145449	58952|79433|296654|305679|313494|288057|309499|25630|25673|306871|294103|25438|25558|24404|293860|24366|24367|170922|286906|56611|85253|24851	http://amigo.geneontology.org/cgi-bin/amigo/term_details?term=GO:0042060
response to axon injury	Gene Ontology	GO:0048678	9	69	0.000960219	0.0154852	29456|56646|25418|24786|24787|25473|29221|24423|58819	http://amigo.geneontology.org/cgi-bin/amigo/term_details?term=GO:0048678
purine ribonucleoside triphosphate biosynthetic process	Gene Ontology	GO:0009206	7	42	0.000979932	0.0157491	300677|24189|641434|245965|192241|24651|25630	http://amigo.geneontology.org/cgi-bin/amigo/term_details?term=GO:0009206
protein complex binding	Gene Ontology	GO:0032403	44	776	0.00100695	0.0161283	288615|89833|25262|56011|289820|155423|54319|363143|681024|79433|245965|305679|24400|25244|313494|81508|293448|171155|83718|299858|25630|291796|170670|683788|291103|361598|25578|192241|25473|25123|24170|293860|29753|29456|170922|65138|56611|29711|24851|29169|83765|81634|25626|362332	http://amigo.geneontology.org/cgi-bin/amigo/term_details?term=GO:0032403
hemostasis	Gene Ontology	GO:0007599	13	134	0.00106997	0.0170796	313494|293860|155423|24366|24367|170922|305679|294103|25673|286906|56611|85253|25558	http://amigo.geneontology.org/cgi-bin/amigo/term_details?term=GO:0007599
aromatic amino acid family metabolic process	Gene Ontology	GO:0009072	5	20	0.00110712	0.0175647	29383|681913|56823|29416|64192	http://amigo.geneontology.org/cgi-bin/amigo/term_details?term=GO:0009072
intercalated disc	Gene Ontology	GO:0014704	7	43	0.00110782	0.0175647	25673|306871|29693|24211|305679|64362|81634	http://amigo.geneontology.org/cgi-bin/amigo/term_details?term=GO:0014704
retinal metabolic process	Gene Ontology	GO:0042574	4	11	0.00113304	0.0177259	89826|685750|266686|116676	http://amigo.geneontology.org/cgi-bin/amigo/term_details?term=GO:0042574
branched-chain amino acid catabolic process	Gene Ontology	GO:0009083	4	11	0.00113304	0.0177259	29711|63938|25244|361884	http://amigo.geneontology.org/cgi-bin/amigo/term_details?term=GO:0009083
fascia adherens	Gene Ontology	GO:0005916	4	11	0.00113304	0.0177259	64362|306871|81634|305679	http://amigo.geneontology.org/cgi-bin/amigo/term_details?term=GO:0005916
urate metabolic process	Gene Ontology	GO:0046415	4	11	0.00113304	0.0177259	114768|290029|25634|29562	http://amigo.geneontology.org/cgi-bin/amigo/term_details?term=GO:0046415
proton transport	Gene Ontology	GO:0015992	12	120	0.00129143	0.0201369	297566|245965|291103|24778|300677|117596|681024|641434|24213|24211|192241|685232	http://amigo.geneontology.org/cgi-bin/amigo/term_details?term=GO:0015992
hexose biosynthetic process	Gene Ontology	GO:0019319	8	58	0.00131481	0.0203734	362282|24362|24158|60666|24334|25104|25634|24788	http://amigo.geneontology.org/cgi-bin/amigo/term_details?term=GO:0019319
primary alcohol metabolic process	Gene Ontology	GO:0034308	6	32	0.00131525	0.0203734	24172|113956|25056|89826|311446|116676	http://amigo.geneontology.org/cgi-bin/amigo/term_details?term=GO:0034308
glucose 6-phosphate metabolic process	Gene Ontology	GO:0051156	5	21	0.00133429	0.0205333	298655|63938|25634|64524|24642	http://amigo.geneontology.org/cgi-bin/amigo/term_details?term=GO:0051156
hydrogen peroxide catabolic process	Gene Ontology	GO:0042744	5	21	0.00133429	0.0205333	24464|94167|24404|64317|58819	http://amigo.geneontology.org/cgi-bin/amigo/term_details?term=GO:0042744
response to peptide hormone	Gene Ontology	GO:0043434	24	349	0.00134386	0.0206131	56010|64192|292072|113965|29693|117099|25611|24651|25630|25659|170670|89826|362282|116601|363285|25380|29221|24401|29456|24362|65138|24464|83727|24426	http://amigo.geneontology.org/cgi-bin/amigo/term_details?term=GO:0043434
response to wounding	Gene Ontology	GO:0009611	34	563	0.00134951	0.0206325	58952|79433|296654|305679|313494|29542|288057|309499|25630|25673|306871|56646|25418|25438|24786|24787|25473|29221|294103|25558|24404|293860|24366|29456|170922|287526|29681|286906|56611|24367|85253|24851|24423|58819	http://amigo.geneontology.org/cgi-bin/amigo/term_details?term=GO:0009611
single-organism carbohydrate metabolic process	Gene Ontology	GO:0044723	30	476	0.00136036	0.0207311	78959|24189|65152|60666|24333|24334|25104|298655|361272|54241|171408|24651|24479|24191|25659|25739|362282|25438|316067|25106|24788|24642|25634|24401|85239|24362|24158|81654|25630|25741	http://amigo.geneontology.org/cgi-bin/amigo/term_details?term=GO:0044723
neuron part	Gene Ontology	GO:0097458	55	1047	0.00138503	0.021039	24183|25262|64551|287526|363143|64192|25721|79433|24213|24333|24211|24334|683788|24400|25031|305227|29448|140673|50551|29545|83427|54241|299858|171116|171114|24191|25416|117557|25739|362776|25418|361598|24786|29542|171361|29221|24170|25558|114901|24267|24404|293860|25183|29753|29456|170922|192172|24158|24242|29144|24401|81632|83765|81634|58819	http://amigo.geneontology.org/cgi-bin/amigo/term_details?term=GO:0097458
cellular homeostasis	Gene Ontology	GO:0019725	35	588	0.0014579	0.0220748	25262|155423|79434|24189|65152|24213|24211|24264|29448|50551|29468|29693|117596|83718|29292|56823|24825|56646|362776|25045|116601|24786|24170|25106|25571|24404|298942|24400|287526|311865|24242|286906|85253|50655|58819	http://amigo.geneontology.org/cgi-bin/amigo/term_details?term=GO:0019725
costamere	Gene Ontology	GO:0043034	4	12	0.00147202	0.0221461	170922|305679|25626|362332	http://amigo.geneontology.org/cgi-bin/amigo/term_details?term=GO:0043034
AMP binding	Gene Ontology	GO:0016208	4	12	0.00147202	0.0221461	292072|24362|65152|29562	http://amigo.geneontology.org/cgi-bin/amigo/term_details?term=GO:0016208
hydrolase activity, acting on acid anhydrides, catalyzing transmembrane movement of substances	Gene Ontology	GO:0016820	9	74	0.00149814	0.0224673	297566|116601|245965|29693|24213|24211|192241|117596|685232	http://amigo.geneontology.org/cgi-bin/amigo/term_details?term=GO:0016820
response to cadmium ion	Gene Ontology	GO:0046686	7	46	0.00157128	0.0233412	56823|24786|117099|296654|24787|29221|24788	http://amigo.geneontology.org/cgi-bin/amigo/term_details?term=GO:0046686
proton-transporting two-sector ATPase complex	Gene Ontology	GO:0016469	7	46	0.00157128	0.0233412	297566|245965|300677|641434|117596|192241|685232	http://amigo.geneontology.org/cgi-bin/amigo/term_details?term=GO:0016469
ribonucleoside triphosphate biosynthetic process	Gene Ontology	GO:0009201	7	46	0.00157128	0.0233412	300677|24189|641434|245965|192241|24651|25630	http://amigo.geneontology.org/cgi-bin/amigo/term_details?term=GO:0009201
retinoid binding	Gene Ontology	GO:0005501	5	22	0.00159406	0.0234576	25056|24711|25061|116676|293049	http://amigo.geneontology.org/cgi-bin/amigo/term_details?term=GO:0005501
glutamate metabolic process	Gene Ontology	GO:0006536	5	22	0.00159406	0.0234576	89833|24401|25721|29416|303563	http://amigo.geneontology.org/cgi-bin/amigo/term_details?term=GO:0006536
regulation of oxidative stress-induced intrinsic apoptotic signaling pathway	Gene Ontology	GO:1902175	5	22	0.00159406	0.0234576	24787|24404|288444|24786|287069	http://amigo.geneontology.org/cgi-bin/amigo/term_details?term=GO:1902175
response to organic cyclic compound	Gene Ontology	GO:0014070	48	890	0.00163052	0.0236153	24183|25262|292907|25288|83578|24189|60666|296654|24211|24334|64304|24312|25244|25014|29542|155423|24533|24792|24250|117099|25611|84474|24651|24479|24191|25416|24825|56646|24786|64317|25380|29221|24267|29224|362862|24172|24404|116676|24401|29456|287526|24158|24242|24464|29711|81632|24424|24426	http://amigo.geneontology.org/cgi-bin/amigo/term_details?term=GO:0014070
phosphopyruvate hydratase activity	Gene Ontology	GO:0004634	3	5	0.00169003	0.0236153	25438|24333|24334	http://amigo.geneontology.org/cgi-bin/amigo/term_details?term=GO:0004634
pyruvate family amino acid metabolic process	Gene Ontology	GO:0009078	3	5	0.00169003	0.0236153	24792|81670|83784	http://amigo.geneontology.org/cgi-bin/amigo/term_details?term=GO:0009078
phosphopyruvate hydratase complex	Gene Ontology	GO:0000015	3	5	0.00169003	0.0236153	25438|24333|24334	http://amigo.geneontology.org/cgi-bin/amigo/term_details?term=GO:0000015
molybdopterin cofactor binding	Gene Ontology	GO:0043546	3	5	0.00169003	0.0236153	54349|81805|497811	http://amigo.geneontology.org/cgi-bin/amigo/term_details?term=GO:0043546
purine nucleoside diphosphate biosynthetic process	Gene Ontology	GO:0009136	3	5	0.00169003	0.0236153	24183|29223|24184	http://amigo.geneontology.org/cgi-bin/amigo/term_details?term=GO:0009136
adenine metabolic process	Gene Ontology	GO:0046083	3	5	0.00169003	0.0236153	24183|292072|24184	http://amigo.geneontology.org/cgi-bin/amigo/term_details?term=GO:0046083
L-phenylalanine catabolic process	Gene Ontology	GO:0006559	3	5	0.00169003	0.0236153	29383|681913|64192	http://amigo.geneontology.org/cgi-bin/amigo/term_details?term=GO:0006559
oxoglutarate dehydrogenase complex	Gene Ontology	GO:0045252	3	5	0.00169003	0.0236153	299201|361272|298942	http://amigo.geneontology.org/cgi-bin/amigo/term_details?term=GO:0045252
hydrogen sulfide metabolic process	Gene Ontology	GO:0070813	3	5	0.00169003	0.0236153	192172|24962|24250	http://amigo.geneontology.org/cgi-bin/amigo/term_details?term=GO:0070813
positive regulation of cyclic-nucleotide phosphodiesterase activity	Gene Ontology	GO:0051343	3	5	0.00169003	0.0236153	363143|83427|24242	http://amigo.geneontology.org/cgi-bin/amigo/term_details?term=GO:0051343
alanine metabolic process	Gene Ontology	GO:0006522	3	5	0.00169003	0.0236153	24792|81670|83784	http://amigo.geneontology.org/cgi-bin/amigo/term_details?term=GO:0006522
L-kynurenine metabolic process	Gene Ontology	GO:0097052	3	5	0.00169003	0.0236153	541589|25721|29416	http://amigo.geneontology.org/cgi-bin/amigo/term_details?term=GO:0097052
erythrose 4-phosphate/phosphoenolpyruvate family amino acid catabolic process	Gene Ontology	GO:1902222	3	5	0.00169003	0.0236153	29383|681913|64192	http://amigo.geneontology.org/cgi-bin/amigo/term_details?term=GO:1902222
purine ribonucleoside diphosphate biosynthetic process	Gene Ontology	GO:0009180	3	5	0.00169003	0.0236153	24183|29223|24184	http://amigo.geneontology.org/cgi-bin/amigo/term_details?term=GO:0009180
nucleobase binding	Gene Ontology	GO:0002054	3	5	0.00169003	0.0236153	290029|292072|65135	http://amigo.geneontology.org/cgi-bin/amigo/term_details?term=GO:0002054
mercury ion binding	Gene Ontology	GO:0045340	3	5	0.00169003	0.0236153	50551|298942|58819	http://amigo.geneontology.org/cgi-bin/amigo/term_details?term=GO:0045340
pigment metabolic process	Gene Ontology	GO:0042440	7	47	0.0017553	0.0244092	292072|58917|287379|29562|292737|29318|295458	http://amigo.geneontology.org/cgi-bin/amigo/term_details?term=GO:0042440
antioxidant activity	Gene Ontology	GO:0016209	8	61	0.00175722	0.0244092	50551|94167|24464|24786|24787|64317|58819|24404	http://amigo.geneontology.org/cgi-bin/amigo/term_details?term=GO:0016209
carbohydrate metabolic process	Gene Ontology	GO:0005975	33	551	0.00177789	0.0246237	78959|24189|65152|60666|24333|24334|25104|298655|361272|24533|24534|54241|171408|24651|81829|24479|24191|25659|25739|362282|25438|316067|25106|24788|24642|25634|24401|85239|24362|24158|81654|25630|25741	http://amigo.geneontology.org/cgi-bin/amigo/term_details?term=GO:0005975
purine nucleotide biosynthetic process	Gene Ontology	GO:0006164	16	198	0.00183102	0.0252853	24183|29223|292072|24184|300677|24189|29562|641434|24242|245965|192241|294103|25368|24651|64300|25630	http://amigo.geneontology.org/cgi-bin/amigo/term_details?term=GO:0006164
cofactor catabolic process	Gene Ontology	GO:0051187	4	13	0.00187569	0.0258263	85239|292875|29224|292737	http://amigo.geneontology.org/cgi-bin/amigo/term_details?term=GO:0051187
mitochondrial intermembrane space	Gene Ontology	GO:0005758	8	62	0.00192826	0.0264503	24184|81805|297376|24786|287069|171116|299857|301458	http://amigo.geneontology.org/cgi-bin/amigo/term_details?term=GO:0005758
poly(A) RNA binding	Gene Ontology	GO:0044822	51	969	0.00193223	0.0264503	288615|117053|56010|155423|54319|24189|25721|65151|24333|287069|64306|24312|64302|29542|83427|171155|29468|84474|81825|84472|54241|63864|299858|361215|81764|171361|541589|361838|689890|81829|25630|114901|29489|683788|304859|56042|306871|56646|25578|25368|25558|29578|114597|24170|293860|29753|50655|29681|29144|56611|83765	http://amigo.geneontology.org/cgi-bin/amigo/term_details?term=GO:0044822
organophosphate biosynthetic process	Gene Ontology	GO:0090407	26	402	0.00195442	0.0266764	24183|24184|24189|245965|24265|64300|24312|29223|300677|29562|64524|24651|25630|292072|56823|290029|89841|294103|192241|292875|83578|641434|24242|300036|24479|25368	http://amigo.geneontology.org/cgi-bin/amigo/term_details?term=GO:0090407
cell-cell contact zone	Gene Ontology	GO:0044291	7	49	0.00217314	0.0295761	25673|306871|29693|24211|305679|64362|81634	http://amigo.geneontology.org/cgi-bin/amigo/term_details?term=GO:0044291
glutathione transferase activity	Gene Ontology	GO:0004364	5	24	0.00222219	0.0301565	24424|24423|681913|494499|24426	http://amigo.geneontology.org/cgi-bin/amigo/term_details?term=GO:0004364
isomerase activity	Gene Ontology	GO:0016853	12	129	0.00226067	0.0305752	291075|79244|681913|64526|171142|89826|24158|286906|290652|24642|29318|29468	http://amigo.geneontology.org/cgi-bin/amigo/term_details?term=GO:0016853
contractile fiber	Gene Ontology	GO:0043292	14	165	0.00226603	0.0305752	24183|24189|25673|170922|25045|24242|116601|305679|24851|64362|116670|81634|25626|362332	http://amigo.geneontology.org/cgi-bin/amigo/term_details?term=GO:0043292
acyl-CoA biosynthetic process	Gene Ontology	GO:0071616	4	14	0.00234996	0.0313483	85239|364975|298942|81654	http://amigo.geneontology.org/cgi-bin/amigo/term_details?term=GO:0071616
pentose-phosphate shunt	Gene Ontology	GO:0006098	4	14	0.00234996	0.0313483	298655|63938|24642|64524	http://amigo.geneontology.org/cgi-bin/amigo/term_details?term=GO:0006098
thioester biosynthetic process	Gene Ontology	GO:0035384	4	14	0.00234996	0.0313483	85239|364975|298942|81654	http://amigo.geneontology.org/cgi-bin/amigo/term_details?term=GO:0035384
glyceraldehyde-3-phosphate metabolic process	Gene Ontology	GO:0019682	4	14	0.00234996	0.0313483	298655|63938|24642|64524	http://amigo.geneontology.org/cgi-bin/amigo/term_details?term=GO:0019682
fructose 6-phosphate metabolic process	Gene Ontology	GO:0006002	3	6	0.0024739	0.0325407	24362|65152|25741	http://amigo.geneontology.org/cgi-bin/amigo/term_details?term=GO:0006002
aldehyde biosynthetic process	Gene Ontology	GO:0046184	3	6	0.0024739	0.0325407	24172|64524|83578	http://amigo.geneontology.org/cgi-bin/amigo/term_details?term=GO:0046184
actin crosslink formation	Gene Ontology	GO:0051764	3	6	0.0024739	0.0325407	81634|293860|25418	http://amigo.geneontology.org/cgi-bin/amigo/term_details?term=GO:0051764
ribonucleoside diphosphate biosynthetic process	Gene Ontology	GO:0009188	3	6	0.0024739	0.0325407	24183|29223|24184	http://amigo.geneontology.org/cgi-bin/amigo/term_details?term=GO:0009188
fatty acid beta-oxidation using acyl-CoA dehydrogenase	Gene Ontology	GO:0033539	3	6	0.0024739	0.0325407	64304|24158|25363	http://amigo.geneontology.org/cgi-bin/amigo/term_details?term=GO:0033539
cell body	Gene Ontology	GO:0044297	31	519	0.00248361	0.0325775	293049|25262|25056|363143|25721|79433|24334|50551|29545|83427|299858|54319|171361|25416|362776|89826|24963|25418|24786|29542|29221|114901|24267|293860|24400|29456|170922|287526|29144|83765|58819	http://amigo.geneontology.org/cgi-bin/amigo/term_details?term=GO:0044297
cell cortex	Gene Ontology	GO:0005938	14	167	0.00250927	0.0328227	117557|289820|293860|24366|24367|64551|79433|24778|64185|56611|54319|171361|117515|81634	http://amigo.geneontology.org/cgi-bin/amigo/term_details?term=GO:0005938
isoprenoid binding	Gene Ontology	GO:0019840	5	25	0.00259603	0.0338634	25056|24711|25061|116676|293049	http://amigo.geneontology.org/cgi-bin/amigo/term_details?term=GO:0019840
ribose phosphate biosynthetic process	Gene Ontology	GO:0046390	16	206	0.00264643	0.0344255	24183|29223|292072|24184|300677|24189|29562|641434|24242|245965|64524|192241|294103|25368|24651|25630	http://amigo.geneontology.org/cgi-bin/amigo/term_details?term=GO:0046390
blood coagulation	Gene Ontology	GO:0007596	12	132	0.00269206	0.0349227	313494|305679|293860|24366|24367|170922|294103|25673|286906|56611|85253|25558	http://amigo.geneontology.org/cgi-bin/amigo/term_details?term=GO:0007596
amide biosynthetic process	Gene Ontology	GO:0043604	6	38	0.0028507	0.0367779	24312|25611|29221|64300|295458|684055	http://amigo.geneontology.org/cgi-bin/amigo/term_details?term=GO:0043604
regulation of oxidative stress-induced cell death	Gene Ontology	GO:1903201	6	38	0.0028507	0.0367779	24404|288444|83427|24786|24787|287069	http://amigo.geneontology.org/cgi-bin/amigo/term_details?term=GO:1903201
branched-chain amino acid metabolic process	Gene Ontology	GO:0009081	4	15	0.00290063	0.0369164	29711|63938|25244|361884	http://amigo.geneontology.org/cgi-bin/amigo/term_details?term=GO:0009081
microbody lumen	Gene Ontology	GO:0031907	4	15	0.00290063	0.0369164	85239|114768|291075|24792	http://amigo.geneontology.org/cgi-bin/amigo/term_details?term=GO:0031907
aldehyde dehydrogenase (NAD) activity	Gene Ontology	GO:0004029	4	15	0.00290063	0.0369164	685750|291450|64040|116676	http://amigo.geneontology.org/cgi-bin/amigo/term_details?term=GO:0004029
muscle cell cellular homeostasis	Gene Ontology	GO:0046716	4	15	0.00290063	0.0369164	85253|24786|24189|65152	http://amigo.geneontology.org/cgi-bin/amigo/term_details?term=GO:0046716
peroxisomal matrix	Gene Ontology	GO:0005782	4	15	0.00290063	0.0369164	85239|114768|291075|24792	http://amigo.geneontology.org/cgi-bin/amigo/term_details?term=GO:0005782
heterocyclic compound binding	Gene Ontology	GO:1901363	175	4189	0.00310127	0.0393635	288615|155423|117543|79434|65152|287379|79433|287069|64304|64306|64300|24312|64302|50551|288057|359725|24792|311446|81521|24250|364975|24962|24963|84474|24651|689890|685232|24825|306871|362282|24787|497811|25618|25104|65151|24788|60356|362862|304859|83788|298942|84029|29753|24265|24264|680021|81632|81634|25741|684314|24183|24184|25725|24189|25721|64040|361637|361215|83784|114114|113965|29448|8342…	http://amigo.geneontology.org/cgi-bin/amigo/term_details?term=GO:1901363
cell junction	Gene Ontology	GO:0030054	47	899	0.0031641	0.0400531	289820|56010|79434|54319|293150|25177|296654|24211|305679|64362|116670|64306|114114|305227|313494|288057|29468|81521|29693|24778|54241|83718|64302|25617|56011|289992|683788|25673|306871|289668|361598|25578|25380|362862|299858|360915|24170|293860|29753|29456|170922|192172|64185|286908|81634|25626|362332	http://amigo.geneontology.org/cgi-bin/amigo/term_details?term=GO:0030054
coagulation	Gene Ontology	GO:0050817	12	135	0.00318801	0.0402389	313494|305679|293860|24366|24367|170922|294103|25673|286906|56611|85253|25558	http://amigo.geneontology.org/cgi-bin/amigo/term_details?term=GO:0050817
cellular modified amino acid biosynthetic process	Gene Ontology	GO:0042398	6	39	0.00320011	0.0402389	291450|24265|25611|290551|64300|24312	http://amigo.geneontology.org/cgi-bin/amigo/term_details?term=GO:0042398
carbohydrate derivative metabolic process	Gene Ontology	GO:1901135	41	758	0.00320442	0.0402389	24183|24184|24362|24189|65152|60666|298655|171445|359725|300677|29562|24250|117596|54241|64524|63938|24651|25630|24191|292072|290029|294103|295305|192241|301458|685232|29223|83427|25634|25181|298942|361884|245965|85239|24267|641434|24242|300036|24642|25741|25368	http://amigo.geneontology.org/cgi-bin/amigo/term_details?term=GO:1901135
cortical cytoskeleton	Gene Ontology	GO:0030863	7	53	0.00323529	0.0405186	117557|289820|293860|24778|64185|171361|81634	http://amigo.geneontology.org/cgi-bin/amigo/term_details?term=GO:0030863
organic cyclic compound binding	Gene Ontology	GO:0097159	177	4250	0.00331175	0.0412222	288615|155423|117543|79434|65152|287379|79433|287069|64304|64306|64300|24312|64302|50551|288057|359725|24792|311446|81521|24250|364975|24962|24963|84474|24651|689890|685232|24825|306871|362282|24787|497811|25618|25104|65151|24788|60356|362862|304859|83788|298942|84029|29753|24265|24264|680021|81632|81634|25741|684314|24183|24184|25725|24189|25721|64040|361637|361215|83784|114114|113965|29448|8342…	http://amigo.geneontology.org/cgi-bin/amigo/term_details?term=GO:0097159
response to vitamin	Gene Ontology	GO:0033273	11	118	0.00332827	0.0412222	24404|29456|24250|25611|24464|296654|24787|25056|29221|116676|24426	http://amigo.geneontology.org/cgi-bin/amigo/term_details?term=GO:0033273
purine ribonucleotide biosynthetic process	Gene Ontology	GO:0009152	15	192	0.00335664	0.0412222	24183|29223|292072|24184|300677|24189|29562|641434|24242|245965|192241|294103|25368|24651|25630	http://amigo.geneontology.org/cgi-bin/amigo/term_details?term=GO:0009152
phosphorus metabolic process	Gene Ontology	GO:0006793	98	2174	0.00336748	0.0412222	65152|64300|24312|288057|300677|24250|364975|171408|24651|24191|24825|24786|497811|25106|362862|361884|29753|24265|24264|58819|684314|24183|24184|25725|24189|641434|117258|79122|29725|83427|25617|25618|63938|171114|295305|24479|292072|56823|25045|296925|361598|29223|114597|24366|24367|24362|24440|25741|56611|25368|58917|245965|24211|316064|29542|29545|25288|63912|25634|81829|25630|25659|89841|313…	http://amigo.geneontology.org/cgi-bin/amigo/term_details?term=GO:0006793
L-phenylalanine metabolic process	Gene Ontology	GO:0006558	3	7	0.00344904	0.0412222	29383|681913|64192	http://amigo.geneontology.org/cgi-bin/amigo/term_details?term=GO:0006558
hydroxymethyl-, formyl- and related transferase activity	Gene Ontology	GO:0016742	3	7	0.00344904	0.0412222	89833|299857|287379	http://amigo.geneontology.org/cgi-bin/amigo/term_details?term=GO:0016742
mitochondrial tricarboxylic acid cycle enzyme complex	Gene Ontology	GO:0030062	3	7	0.00344904	0.0412222	114597|25244|29711	http://amigo.geneontology.org/cgi-bin/amigo/term_details?term=GO:0030062
acetyl-CoA C-acyltransferase activity	Gene Ontology	GO:0003988	3	7	0.00344904	0.0412222	170670|171155|25014	http://amigo.geneontology.org/cgi-bin/amigo/term_details?term=GO:0003988
carbon-sulfur lyase activity	Gene Ontology	GO:0016846	3	7	0.00344904	0.0412222	541589|363285|24962	http://amigo.geneontology.org/cgi-bin/amigo/term_details?term=GO:0016846
erythrose 4-phosphate/phosphoenolpyruvate family amino acid metabolic process	Gene Ontology	GO:1902221	3	7	0.00344904	0.0412222	29383|681913|64192	http://amigo.geneontology.org/cgi-bin/amigo/term_details?term=GO:1902221
oxidoreductase activity, acting on the aldehyde or oxo group of donors, disulfide as acceptor	Gene Ontology	GO:0016624	3	7	0.00344904	0.0412222	29711|361272|25244	http://amigo.geneontology.org/cgi-bin/amigo/term_details?term=GO:0016624
retinal dehydrogenase activity	Gene Ontology	GO:0001758	3	7	0.00344904	0.0412222	685750|266686|116676	http://amigo.geneontology.org/cgi-bin/amigo/term_details?term=GO:0001758
fructose metabolic process	Gene Ontology	GO:0006000	3	7	0.00344904	0.0412222	24788|24189|25659	http://amigo.geneontology.org/cgi-bin/amigo/term_details?term=GO:0006000
L-serine metabolic process	Gene Ontology	GO:0006563	3	7	0.00344904	0.0412222	299857|287379|24250	http://amigo.geneontology.org/cgi-bin/amigo/term_details?term=GO:0006563
choline metabolic process	Gene Ontology	GO:0019695	3	7	0.00344904	0.0412222	114123|291450|290551	http://amigo.geneontology.org/cgi-bin/amigo/term_details?term=GO:0019695
oxidoreductase activity, acting on a sulfur group of donors, NAD(P) as acceptor	Gene Ontology	GO:0016668	3	7	0.00344904	0.0412222	50551|298942|58819	http://amigo.geneontology.org/cgi-bin/amigo/term_details?term=GO:0016668
ADP metabolic process	Gene Ontology	GO:0046031	3	7	0.00344904	0.0412222	24183|29223|24184	http://amigo.geneontology.org/cgi-bin/amigo/term_details?term=GO:0046031
adenylate kinase activity	Gene Ontology	GO:0004017	3	7	0.00344904	0.0412222	24183|29223|24184	http://amigo.geneontology.org/cgi-bin/amigo/term_details?term=GO:0004017
ATPase activity, coupled to transmembrane movement of ions, phosphorylative mechanism	Gene Ontology	GO:0015662	5	27	0.00347703	0.0413468	24213|24211|297566|29693|116601	http://amigo.geneontology.org/cgi-bin/amigo/term_details?term=GO:0015662
negative regulation of oxidative stress-induced cell death	Gene Ontology	GO:1903202	5	27	0.00347703	0.0413468	24787|24404|288444|83427|287069	http://amigo.geneontology.org/cgi-bin/amigo/term_details?term=GO:1903202
platelet activation	Gene Ontology	GO:0030168	8	69	0.00352276	0.0414925	313494|293860|24366|24367|170922|286906|305679|25558	http://amigo.geneontology.org/cgi-bin/amigo/term_details?term=GO:0030168
proton-transporting two-sector ATPase complex, catalytic domain	Gene Ontology	GO:0033178	4	16	0.00353334	0.0414925	117596|685232|297566|245965	http://amigo.geneontology.org/cgi-bin/amigo/term_details?term=GO:0033178
negative regulation of oxidative stress-induced intrinsic apoptotic signaling pathway	Gene Ontology	GO:1902176	4	16	0.00353334	0.0414925	24787|24404|288444|287069	http://amigo.geneontology.org/cgi-bin/amigo/term_details?term=GO:1902176
arginine metabolic process	Gene Ontology	GO:0006525	4	16	0.00353334	0.0414925	29383|29221|25611|64157	http://amigo.geneontology.org/cgi-bin/amigo/term_details?term=GO:0006525
alkali metal ion binding	Gene Ontology	GO:0031420	4	16	0.00353334	0.0414925	24211|24651|83578|25630	http://amigo.geneontology.org/cgi-bin/amigo/term_details?term=GO:0031420
gluconeogenesis	Gene Ontology	GO:0006094	7	54	0.00355388	0.0416299	362282|24362|24158|60666|24334|25104|25634	http://amigo.geneontology.org/cgi-bin/amigo/term_details?term=GO:0006094
response to zinc ion	Gene Ontology	GO:0010043	6	40	0.00358046	0.0418372	25659|56823|301624|25611|24787|29221	http://amigo.geneontology.org/cgi-bin/amigo/term_details?term=GO:0010043
organophosphate catabolic process	Gene Ontology	GO:0046434	10	102	0.00360407	0.0420088	24642|94167|83427|85239|60666|64524|298655|63938|292875|24479	http://amigo.geneontology.org/cgi-bin/amigo/term_details?term=GO:0046434
response to peptide	Gene Ontology	GO:1901652	24	379	0.00363451	0.0422591	56010|64192|292072|113965|29693|117099|25611|24651|25630|25659|170670|89826|362282|116601|363285|25380|29221|24401|29456|24362|65138|24464|83727|24426	http://amigo.geneontology.org/cgi-bin/amigo/term_details?term=GO:1901652
response to oxidative stress	Gene Ontology	GO:0006979	22	339	0.0039724	0.0459772	29542|287069|25106|50551|83427|24533|24479|288444|24786|24787|64317|25380|29221|316064|311446|24404|94167|24464|363285|24851|58819|24426	http://amigo.geneontology.org/cgi-bin/amigo/term_details?term=GO:0006979
cell surface furrow	Gene Ontology	GO:0097610	5	28	0.00398972	0.0459772	117557|117515|288057|64551|79433	http://amigo.geneontology.org/cgi-bin/amigo/term_details?term=GO:0097610
cleavage furrow	Gene Ontology	GO:0032154	5	28	0.00398972	0.0459772	117557|117515|288057|64551|79433	http://amigo.geneontology.org/cgi-bin/amigo/term_details?term=GO:0032154
oxidoreductase activity, acting on a sulfur group of donors	Gene Ontology	GO:0016667	6	41	0.00399335	0.0459772	81805|298942|362776|311865|50551|58819	http://amigo.geneontology.org/cgi-bin/amigo/term_details?term=GO:0016667
organelle envelope lumen	Gene Ontology	GO:0031970	8	71	0.00412692	0.0473992	24184|81805|297376|24786|287069|171116|299857|301458	http://amigo.geneontology.org/cgi-bin/amigo/term_details?term=GO:0031970
glutamine family amino acid catabolic process	Gene Ontology	GO:0009065	4	17	0.00425357	0.0486166	29383|29221|25721|24401	http://amigo.geneontology.org/cgi-bin/amigo/term_details?term=GO:0009065
filamentous actin	Gene Ontology	GO:0031941	4	17	0.00425357	0.0486166	24851|25418|117557|289992	http://amigo.geneontology.org/cgi-bin/amigo/term_details?term=GO:0031941
magnesium ion binding	Gene Ontology	GO:0000287	13	159	0.00426496	0.0486288	25630|24267|294504|362282|83578|29562|25438|24333|64524|24334|316064|24651|24479	http://amigo.geneontology.org/cgi-bin/amigo/term_details?term=GO:0000287
aging	Gene Ontology	GO:0007568	20	299	0.00427688	0.048647	24191|24404|84400|298942|29144|29542|170922|287526|24786|24424|25438|296654|24787|63864|299858|29221|171116|25106|83765|494499	http://amigo.geneontology.org/cgi-bin/amigo/term_details?term=GO:0007568
extracellular space	Gene Ontology	GO:0005615	48	939	0.00429562	0.0487424	140927|58952|78959|54319|24189|58917|296654|113902|24334|291015|24233|29542|24778|81521|25673|24711|24963|171361|25274|56611|24825|56646|25045|25046|25418|25438|24786|64317|25380|29221|59295|361638|94167|301529|24366|24367|287526|24333|29681|24464|83727|25578|64456|85253|497811|29169|81634|24426	http://amigo.geneontology.org/cgi-bin/amigo/term_details?term=GO:0005615
response to steroid hormone	Gene Ontology	GO:0048545	29	496	0.00441019	0.0499221	24183|292907|83578|24189|24211|24334|64304|25244|116676|29542|24533|24792|117099|24479|64317|25380|29221|29224|24172|24404|24401|29456|287526|24158|24242|24464|29711|24424|24426	http://amigo.geneontology.org/cgi-bin/amigo/term_details?term=GO:0048545
ATPase activity, coupled to transmembrane movement of substances	Gene Ontology	GO:0042626	8	72	0.00445741	0.0503356	297566|116601|245965|29693|24213|24211|192241|685232	http://amigo.geneontology.org/cgi-bin/amigo/term_details?term=GO:0042626
organelle membrane	Gene Ontology	GO:0031090	86	1890	0.00451986	0.0509187	25262|155423|79434|287069|64304|140673|300677|24788|81521|29693|364975|64524|291103|170670|24787|25104|266686|362862|192172|641434|24184|25721|681024|114114|113965|29448|302980|117099|25611|83718|299858|25617|171116|299857|297566|56823|56042|89826|25046|116601|293448|114597|29144|56611|83765|681418|245965|29221|29542|29545|25288|157074|50681|362738|25634|81829|25413|113956|287721|290652|25380|117…	http://amigo.geneontology.org/cgi-bin/amigo/term_details?term=GO:0031090
cell division site part	Gene Ontology	GO:0032155	5	29	0.00455421	0.0509401	117557|117515|288057|64551|79433	http://amigo.geneontology.org/cgi-bin/amigo/term_details?term=GO:0032155
cell division site	Gene Ontology	GO:0032153	5	29	0.00455421	0.0509401	117557|117515|288057|64551|79433	http://amigo.geneontology.org/cgi-bin/amigo/term_details?term=GO:0032153
energy coupled proton transmembrane transport, against electrochemical gradient	Gene Ontology	GO:0015988	5	29	0.00455421	0.0509401	24213|685232|24211|297566|117596	http://amigo.geneontology.org/cgi-bin/amigo/term_details?term=GO:0015988
response to calcium ion	Gene Ontology	GO:0051592	10	106	0.00462718	0.0512831	29542|25183|155423|24366|24367|24242|361598|25673|83718|93646	http://amigo.geneontology.org/cgi-bin/amigo/term_details?term=GO:0051592
AMP biosynthetic process	Gene Ontology	GO:0006167	3	8	0.00462844	0.0512831	292072|29562|25368	http://amigo.geneontology.org/cgi-bin/amigo/term_details?term=GO:0006167
coenzyme catabolic process	Gene Ontology	GO:0009109	3	8	0.00462844	0.0512831	85239|292875|29224	http://amigo.geneontology.org/cgi-bin/amigo/term_details?term=GO:0009109
pyrimidine nucleobase catabolic process	Gene Ontology	GO:0006208	3	8	0.00462844	0.0512831	25416|65135|25418	http://amigo.geneontology.org/cgi-bin/amigo/term_details?term=GO:0006208
response to organic substance	Gene Ontology	GO:0010033	91	2024	0.00485457	0.0536623	25262|155423|79434|25380|65151|64304|24312|24792|24250|309499|24651|24191|293705|24825|362282|24786|24787|497811|24788|362862|29456|24267|24464|289992|25741|24183|24184|25056|24189|25721|297376|113965|81508|117099|25611|25617|24479|292072|170670|89826|361598|116601|64192|29221|29224|81632|24366|287526|58917|24211|29693|56010|29542|25288|171361|25630|25416|25659|25418|24404|362738|29711|83578|2415…	http://amigo.geneontology.org/cgi-bin/amigo/term_details?term=GO:0010033
ruffle	Gene Ontology	GO:0001726	10	107	0.00491552	0.0542088	313494|683788|54319|117596|296654|56611|171361|24851|286908|81634	http://amigo.geneontology.org/cgi-bin/amigo/term_details?term=GO:0001726
acid-thiol ligase activity	Gene Ontology	GO:0016878	4	18	0.00506658	0.0554136	114597|361637|25288|361638	http://amigo.geneontology.org/cgi-bin/amigo/term_details?term=GO:0016878
2 iron, 2 sulfur cluster binding	Gene Ontology	GO:0051537	4	18	0.00506658	0.0554136	291103|54349|497811|301458	http://amigo.geneontology.org/cgi-bin/amigo/term_details?term=GO:0051537
mitochondrial proton-transporting ATP synthase complex	Gene Ontology	GO:0005753	4	18	0.00506658	0.0554136	245965|192241|641434|300677	http://amigo.geneontology.org/cgi-bin/amigo/term_details?term=GO:0005753
basement membrane	Gene Ontology	GO:0005604	7	58	0.00507183	0.0554136	25473|24825|287526|83727|56611|290905|117036	http://amigo.geneontology.org/cgi-bin/amigo/term_details?term=GO:0005604
response to insulin	Gene Ontology	GO:0032868	15	203	0.00540179	0.058746	25630|25659|170670|24401|89826|362282|24362|117099|25611|363285|56010|292072|24651|113965|24426	http://amigo.geneontology.org/cgi-bin/amigo/term_details?term=GO:0032868
ribonucleotide biosynthetic process	Gene Ontology	GO:0009260	15	203	0.00540179	0.058746	24183|29223|292072|24184|300677|24189|29562|641434|24242|245965|192241|294103|25368|24651|25630	http://amigo.geneontology.org/cgi-bin/amigo/term_details?term=GO:0009260
ATPase activity, coupled	Gene Ontology	GO:0042623	14	184	0.00557106	0.0601759	304859|292907|245965|116601|29693|79433|24213|24211|84474|192241|25380|685232|65137|297566	http://amigo.geneontology.org/cgi-bin/amigo/term_details?term=GO:0042623
response to xenobiotic stimulus	Gene Ontology	GO:0009410	8	75	0.00557161	0.0601759	24404|25288|171521|24424|54349|24423|494499|24426	http://amigo.geneontology.org/cgi-bin/amigo/term_details?term=GO:0009410
acylglycerol metabolic process	Gene Ontology	GO:0006639	8	75	0.00557161	0.0601759	25106|24404|25288|57300|362282|25045|113902|25634	http://amigo.geneontology.org/cgi-bin/amigo/term_details?term=GO:0006639
mitochondrial membrane part	Gene Ontology	GO:0044455	12	146	0.00567206	0.0611206	681418|293448|300677|291103|29144|157074|681024|641434|245965|192241|171116|301458	http://amigo.geneontology.org/cgi-bin/amigo/term_details?term=GO:0044455
cell adhesion molecule binding	Gene Ontology	GO:0050839	11	128	0.00584006	0.0621999	313494|155423|24366|24367|170922|81521|306871|25473|54319|29169|81634	http://amigo.geneontology.org/cgi-bin/amigo/term_details?term=GO:0050839
ATP synthesis coupled proton transport	Gene Ontology	GO:0015986	4	19	0.00597743	0.0621999	245965|192241|641434|300677	http://amigo.geneontology.org/cgi-bin/amigo/term_details?term=GO:0015986
energy coupled proton transport, down electrochemical gradient	Gene Ontology	GO:0015985	4	19	0.00597743	0.0621999	245965|192241|641434|300677	http://amigo.geneontology.org/cgi-bin/amigo/term_details?term=GO:0015985
carbohydrate kinase activity	Gene Ontology	GO:0019200	4	19	0.00597743	0.0621999	65152|25659|25741|316067	http://amigo.geneontology.org/cgi-bin/amigo/term_details?term=GO:0019200
pyridine-containing compound biosynthetic process	Gene Ontology	GO:0072525	4	19	0.00597743	0.0621999	290029|292875|83578|56823	http://amigo.geneontology.org/cgi-bin/amigo/term_details?term=GO:0072525
retinoic acid metabolic process	Gene Ontology	GO:0042573	4	19	0.00597743	0.0621999	25056|685750|116676|24172	http://amigo.geneontology.org/cgi-bin/amigo/term_details?term=GO:0042573
neural nucleus development	Gene Ontology	GO:0048857	7	60	0.005992	0.0621999	171114|29753|24533|24264|25438|25617|24242	http://amigo.geneontology.org/cgi-bin/amigo/term_details?term=GO:0048857
apolipoprotein binding	Gene Ontology	GO:0034185	3	9	0.00602318	0.0621999	85253|29144|299858	http://amigo.geneontology.org/cgi-bin/amigo/term_details?term=GO:0034185
dicarboxylic acid biosynthetic process	Gene Ontology	GO:0043650	3	9	0.00602318	0.0621999	25721|24401|56823	http://amigo.geneontology.org/cgi-bin/amigo/term_details?term=GO:0043650
retinol binding	Gene Ontology	GO:0019841	3	9	0.00602318	0.0621999	25056|24711|25061	http://amigo.geneontology.org/cgi-bin/amigo/term_details?term=GO:0019841
purine nucleobase biosynthetic process	Gene Ontology	GO:0009113	3	9	0.00602318	0.0621999	292072|29562|287379	http://amigo.geneontology.org/cgi-bin/amigo/term_details?term=GO:0009113
oxidoreductase activity, oxidizing metal ions, NAD or NADP as acceptor	Gene Ontology	GO:0016723	3	9	0.00602318	0.0621999	50551|298942|58819	http://amigo.geneontology.org/cgi-bin/amigo/term_details?term=GO:0016723
mitochondrial proton-transporting ATP synthase complex, coupling factor F(o)	Gene Ontology	GO:0000276	3	9	0.00602318	0.0621999	192241|641434|300677	http://amigo.geneontology.org/cgi-bin/amigo/term_details?term=GO:0000276
serine family amino acid catabolic process	Gene Ontology	GO:0009071	3	9	0.00602318	0.0621999	24792|287379|24250	http://amigo.geneontology.org/cgi-bin/amigo/term_details?term=GO:0009071
nucleoside diphosphate biosynthetic process	Gene Ontology	GO:0009133	3	9	0.00602318	0.0621999	24183|29223|24184	http://amigo.geneontology.org/cgi-bin/amigo/term_details?term=GO:0009133
UDP-N-acetylmuramate dehydrogenase activity	Gene Ontology	GO:0008762	3	9	0.00602318	0.0621999	301624|54349|497811	http://amigo.geneontology.org/cgi-bin/amigo/term_details?term=GO:0008762
sugar-phosphatase activity	Gene Ontology	GO:0050308	3	9	0.00602318	0.0621999	25634|24362|25741	http://amigo.geneontology.org/cgi-bin/amigo/term_details?term=GO:0050308
kynurenine metabolic process	Gene Ontology	GO:0070189	3	9	0.00602318	0.0621999	541589|25721|29416	http://amigo.geneontology.org/cgi-bin/amigo/term_details?term=GO:0070189
CoA-ligase activity	Gene Ontology	GO:0016405	3	9	0.00602318	0.0621999	114597|25288|361638	http://amigo.geneontology.org/cgi-bin/amigo/term_details?term=GO:0016405
protein dimerization activity	Gene Ontology	GO:0046983	50	1007	0.00607257	0.0624439	58952|116601|64192|65152|287379|65151|60666|24333|64040|24334|25422|114114|64189|50551|83427|24792|25739|29562|24250|64524|362738|541589|25014|24479|681913|117281|114597|293949|25721|56646|25045|25438|24170|497811|25380|290277|304081|24172|79244|293860|29753|83578|24424|24464|680021|24851|24423|81632|29416|58819	http://amigo.geneontology.org/cgi-bin/amigo/term_details?term=GO:0046983
response to reactive oxygen species	Gene Ontology	GO:0000302	14	186	0.00607333	0.0624439	24787|24404|288444|83427|24851|24533|94167|24464|24786|50551|25380|29221|25106|24426	http://amigo.geneontology.org/cgi-bin/amigo/term_details?term=GO:0000302
cell leading edge	Gene Ontology	GO:0031252	17	247	0.00617662	0.0633675	313494|288057|683788|54319|170922|25578|25418|361598|117596|296654|29167|56611|24851|79433|171361|286908|81634	http://amigo.geneontology.org/cgi-bin/amigo/term_details?term=GO:0031252
ATPase activity, coupled to movement of substances	Gene Ontology	GO:0043492	8	77	0.00642441	0.0656237	297566|116601|245965|29693|24213|24211|192241|685232	http://amigo.geneontology.org/cgi-bin/amigo/term_details?term=GO:0043492
neutral lipid metabolic process	Gene Ontology	GO:0006638	8	77	0.00642441	0.0656237	25106|24404|25288|57300|362282|25045|113902|25634	http://amigo.geneontology.org/cgi-bin/amigo/term_details?term=GO:0006638
actin filament	Gene Ontology	GO:0005884	7	61	0.00649619	0.0660703	117557|293860|54319|25418|305679|24851|289992	http://amigo.geneontology.org/cgi-bin/amigo/term_details?term=GO:0005884
oxidoreductase activity, acting on NAD(P)H	Gene Ontology	GO:0016651	7	61	0.00649619	0.0660703	50551|359725|298942|171408|266686|58819|301458	http://amigo.geneontology.org/cgi-bin/amigo/term_details?term=GO:0016651
cellular component assembly	Gene Ontology	GO:0022607	74	1612	0.0065204	0.0661737	288615|64551|289820|117543|25725|54319|24189|65152|287379|79433|113902|305679|64304|56011|58819|114114|305227|29448|140673|81634|288057|83427|24778|25578|117152|25611|81825|24440|63864|171408|24962|171361|299857|362862|689890|25632|289992|24191|313494|117036|25274|29489|683788|25673|25418|24787|64317|24158|307947|29221|117515|266686|24170|25558|359725|83788|94167|84029|293860|24366|29456|170922|2…	http://amigo.geneontology.org/cgi-bin/amigo/term_details?term=GO:0022607
carbohydrate biosynthetic process	Gene Ontology	GO:0016051	12	149	0.00656424	0.0664752	78959|25106|24401|362282|24362|24158|60666|54241|24334|25104|25634|24788	http://amigo.geneontology.org/cgi-bin/amigo/term_details?term=GO:0016051
purine-containing compound catabolic process	Gene Ontology	GO:0072523	5	32	0.0065855	0.0665475	85239|114768|290029|497811|83427	http://amigo.geneontology.org/cgi-bin/amigo/term_details?term=GO:0072523
cellular nitrogen compound catabolic process	Gene Ontology	GO:0044270	16	229	0.00679243	0.0684915	89833|25416|25106|81508|83427|29416|85239|290029|56823|25418|24786|497811|292737|114768|292875|65135	http://amigo.geneontology.org/cgi-bin/amigo/term_details?term=GO:0044270
reactive oxygen species metabolic process	Gene Ontology	GO:0072593	14	189	0.00689402	0.0693674	25106|24404|94167|24250|83784|24464|24786|24787|64317|64157|497811|301458|58819|24426	http://amigo.geneontology.org/cgi-bin/amigo/term_details?term=GO:0072593
drug binding	Gene Ontology	GO:0008144	10	113	0.00695316	0.0698133	24172|683788|25739|290029|83578|494499|192241|290652|24312|24426	http://amigo.geneontology.org/cgi-bin/amigo/term_details?term=GO:0008144
ATPase activity, coupled to transmembrane movement of ions, rotational mechanism	Gene Ontology	GO:0044769	4	20	0.00699094	0.0698946	245965|685232|297566|192241	http://amigo.geneontology.org/cgi-bin/amigo/term_details?term=GO:0044769
response to mercury ion	Gene Ontology	GO:0046689	4	20	0.00699094	0.0698946	50551|298942|58819|24426	http://amigo.geneontology.org/cgi-bin/amigo/term_details?term=GO:0046689
xenobiotic metabolic process	Gene Ontology	GO:0006805	7	62	0.00703123	0.0701485	25288|24424|171521|494499|54349|24423|24426	http://amigo.geneontology.org/cgi-bin/amigo/term_details?term=GO:0006805
heterocycle catabolic process	Gene Ontology	GO:0046700	16	230	0.00705152	0.0702021	89833|25416|25106|83427|29416|293949|290029|56823|25418|85239|24786|497811|292737|114768|292875|65135	http://amigo.geneontology.org/cgi-bin/amigo/term_details?term=GO:0046700
ATPase activity	Gene Ontology	GO:0016887	18	272	0.00714332	0.070966	304859|29693|297566|300677|116601|288919|245965|641434|79433|24213|24211|84474|192241|29489|25380|685232|65137|292907	http://amigo.geneontology.org/cgi-bin/amigo/term_details?term=GO:0016887
response to glucocorticoid	Gene Ontology	GO:0051384	15	210	0.00715958	0.0709779	29542|24792|24401|29711|287526|24158|24242|24464|64317|25380|64304|29221|117099|25244|24426	http://amigo.geneontology.org/cgi-bin/amigo/term_details?term=GO:0051384
cellular carbohydrate catabolic process	Gene Ontology	GO:0044275	6	47	0.00724528	0.0716765	24642|25739|24362|60666|25634|24788	http://amigo.geneontology.org/cgi-bin/amigo/term_details?term=GO:0044275
gland development	Gene Ontology	GO:0048732	24	403	0.00728973	0.0719651	24184|287526|64192|64040|683788|116676|25106|29725|117099|25611|25014|25630|292072|24787|497811|25380|29221|29223|24404|192172|24158|65138|24464|116593	http://amigo.geneontology.org/cgi-bin/amigo/term_details?term=GO:0048732
response to lead ion	Gene Ontology	GO:0010288	5	33	0.00738402	0.0725916	24825|24464|24423|29292|64192	http://amigo.geneontology.org/cgi-bin/amigo/term_details?term=GO:0010288
cortical actin cytoskeleton	Gene Ontology	GO:0030864	5	33	0.00738402	0.0725916	171361|64185|24778|81634|289820	http://amigo.geneontology.org/cgi-bin/amigo/term_details?term=GO:0030864
purine-containing compound salvage	Gene Ontology	GO:0043101	3	10	0.00764257	0.0743572	290029|292072|25368	http://amigo.geneontology.org/cgi-bin/amigo/term_details?term=GO:0043101
carbohydrate phosphatase activity	Gene Ontology	GO:0019203	3	10	0.00764257	0.0743572	25634|24362|25741	http://amigo.geneontology.org/cgi-bin/amigo/term_details?term=GO:0019203
ferric iron transport	Gene Ontology	GO:0015682	3	10	0.00764257	0.0743572	79434|24825|54241	http://amigo.geneontology.org/cgi-bin/amigo/term_details?term=GO:0015682
xenobiotic catabolic process	Gene Ontology	GO:0042178	3	10	0.00764257	0.0743572	24423|494499|25288	http://amigo.geneontology.org/cgi-bin/amigo/term_details?term=GO:0042178
trivalent inorganic cation transport	Gene Ontology	GO:0072512	3	10	0.00764257	0.0743572	79434|24825|54241	http://amigo.geneontology.org/cgi-bin/amigo/term_details?term=GO:0072512
phospholipid binding	Gene Ontology	GO:0005543	16	233	0.00787672	0.0764773	25611|25262|155423|29579|25673|29456|25721|117099|361598|309499|56611|25380|362738|25571|29525|289992	http://amigo.geneontology.org/cgi-bin/amigo/term_details?term=GO:0005543
kinase binding	Gene Ontology	GO:0019900	27	474	0.00795585	0.0770829	56010|25725|65152|24211|287069|116670|24242|25031|29542|83427|24533|81521|24534|24778|54241|171361|25416|306871|361598|25578|25558|293860|170922|29681|24642|25741|24426	http://amigo.geneontology.org/cgi-bin/amigo/term_details?term=GO:0019900
synapse	Gene Ontology	GO:0045202	33	613	0.00797184	0.0770829	25262|64551|79434|24267|79433|24213|24333|24211|24334|64362|25031|114114|305227|29448|140673|29542|29693|25725|54241|291796|25416|25045|25578|25473|117515|25558|114901|360915|24170|29456|170922|192172|83765	http://amigo.geneontology.org/cgi-bin/amigo/term_details?term=GO:0045202
cell projection part	Gene Ontology	GO:0044463	39	756	0.0080601	0.0777766	24183|64551|24184|54319|24189|65152|79433|24213|24211|683788|305227|29448|140673|29542|24533|81521|54241|171361|171114|25416|117557|25418|361598|24786|117515|25558|24267|24170|24401|293860|24400|29456|170922|287526|24242|29144|24851|83765|81634	http://amigo.geneontology.org/cgi-bin/amigo/term_details?term=GO:0044463
proton-transporting ATP synthase complex	Gene Ontology	GO:0045259	4	21	0.00811167	0.0781142	245965|192241|641434|300677	http://amigo.geneontology.org/cgi-bin/amigo/term_details?term=GO:0045259
aromatic compound catabolic process	Gene Ontology	GO:0019439	16	234	0.00816833	0.0784993	89833|114768|681913|25106|83427|56823|85239|290029|24267|29383|24786|497811|292737|64192|292875|29416	http://amigo.geneontology.org/cgi-bin/amigo/term_details?term=GO:0019439
respiratory electron transport chain	Gene Ontology	GO:0022904	5	34	0.00824754	0.0789384	60666|24787|157074|298942|301458	http://amigo.geneontology.org/cgi-bin/amigo/term_details?term=GO:0022904
intrinsic apoptotic signaling pathway in response to oxidative stress	Gene Ontology	GO:0008631	5	34	0.00824754	0.0789384	24787|24404|288444|24786|287069	http://amigo.geneontology.org/cgi-bin/amigo/term_details?term=GO:0008631
RNA binding	Gene Ontology	GO:0003723	58	1226	0.00844653	0.0806789	288615|117053|56010|155423|54319|24189|25721|65151|24333|287069|64306|24312|64302|29542|83427|171155|29468|84474|81521|81825|84472|54241|63864|299858|361215|81764|171361|541589|361838|689890|81829|25630|114901|25274|29489|683788|304859|56042|306871|56646|25578|25368|25380|25558|362862|29578|114597|24170|293860|29753|50655|29681|29144|300033|56611|363241|83765|81634	http://amigo.geneontology.org/cgi-bin/amigo/term_details?term=GO:0003723
cellular response to xenobiotic stimulus	Gene Ontology	GO:0071466	7	65	0.00883244	0.0841943	25288|24424|171521|494499|54349|24423|24426	http://amigo.geneontology.org/cgi-bin/amigo/term_details?term=GO:0071466
organ regeneration	Gene Ontology	GO:0031100	8	82	0.00898716	0.0851519	24191|24172|29725|29562|25630|24464|25106|24426	http://amigo.geneontology.org/cgi-bin/amigo/term_details?term=GO:0031100
P-P-bond-hydrolysis-driven transmembrane transporter activity	Gene Ontology	GO:0015405	8	82	0.00898716	0.0851519	297566|116601|245965|29693|24213|24211|192241|685232	http://amigo.geneontology.org/cgi-bin/amigo/term_details?term=GO:0015405
primary active transmembrane transporter activity	Gene Ontology	GO:0015399	8	82	0.00898716	0.0851519	297566|116601|245965|29693|24213|24211|192241|685232	http://amigo.geneontology.org/cgi-bin/amigo/term_details?term=GO:0015399
myofibril	Gene Ontology	GO:0030016	12	156	0.00907704	0.0858309	24183|24189|25673|170922|24242|116601|305679|64362|24851|81634|25626|362332	http://amigo.geneontology.org/cgi-bin/amigo/term_details?term=GO:0030016
mitochondrial nucleoid	Gene Ontology	GO:0042645	5	35	0.00917855	0.0864435	299857|24787|170670|25363|171155	http://amigo.geneontology.org/cgi-bin/amigo/term_details?term=GO:0042645
nucleoid	Gene Ontology	GO:0009295	5	35	0.00917855	0.0864435	299857|24787|170670|25363|171155	http://amigo.geneontology.org/cgi-bin/amigo/term_details?term=GO:0009295
hydrolase activity, acting on carbon-nitrogen (but not peptide) bonds	Gene Ontology	GO:0016810	9	100	0.0092243	0.0867011	25416|116684|25418|288174|64157|116593|29221|64300|65135	http://amigo.geneontology.org/cgi-bin/amigo/term_details?term=GO:0016810
calcium-dependent phospholipid binding	Gene Ontology	GO:0005544	4	22	0.00934392	0.0869822	25673|56611|155423|25380	http://amigo.geneontology.org/cgi-bin/amigo/term_details?term=GO:0005544
carbohydrate phosphorylation	Gene Ontology	GO:0046835	4	22	0.00934392	0.0869822	65152|25659|25741|316067	http://amigo.geneontology.org/cgi-bin/amigo/term_details?term=GO:0046835
retinol metabolic process	Gene Ontology	GO:0042572	4	22	0.00934392	0.0869822	25056|89826|116676|24172	http://amigo.geneontology.org/cgi-bin/amigo/term_details?term=GO:0042572
peroxisomal membrane	Gene Ontology	GO:0005778	6	50	0.00944208	0.0869822	79244|113956|25288|64461|50681|266686	http://amigo.geneontology.org/cgi-bin/amigo/term_details?term=GO:0005778
cell death in response to oxidative stress	Gene Ontology	GO:0036473	6	50	0.00944208	0.0869822	24404|288444|83427|24786|24787|287069	http://amigo.geneontology.org/cgi-bin/amigo/term_details?term=GO:0036473
microbody membrane	Gene Ontology	GO:0031903	6	50	0.00944208	0.0869822	79244|113956|25288|64461|50681|266686	http://amigo.geneontology.org/cgi-bin/amigo/term_details?term=GO:0031903
phosphate ion binding	Gene Ontology	GO:0042301	3	11	0.00949434	0.0869822	25611|290029|25634	http://amigo.geneontology.org/cgi-bin/amigo/term_details?term=GO:0042301
oxidoreductase activity, oxidizing metal ions	Gene Ontology	GO:0016722	3	11	0.00949434	0.0869822	50551|298942|58819	http://amigo.geneontology.org/cgi-bin/amigo/term_details?term=GO:0016722
fatty-acyl-CoA metabolic process	Gene Ontology	GO:0035337	3	11	0.00949434	0.0869822	85239|364975|79244	http://amigo.geneontology.org/cgi-bin/amigo/term_details?term=GO:0035337
diterpenoid biosynthetic process	Gene Ontology	GO:0016102	3	11	0.00949434	0.0869822	25056|685750|116676	http://amigo.geneontology.org/cgi-bin/amigo/term_details?term=GO:0016102
retinoic acid biosynthetic process	Gene Ontology	GO:0002138	3	11	0.00949434	0.0869822	25056|685750|116676	http://amigo.geneontology.org/cgi-bin/amigo/term_details?term=GO:0002138
acetyl-CoA biosynthetic process	Gene Ontology	GO:0006085	3	11	0.00949434	0.0869822	85239|298942|81654	http://amigo.geneontology.org/cgi-bin/amigo/term_details?term=GO:0006085
NADH metabolic process	Gene Ontology	GO:0006734	3	11	0.00949434	0.0869822	60666|81829|299201	http://amigo.geneontology.org/cgi-bin/amigo/term_details?term=GO:0006734
cell cortex part	Gene Ontology	GO:0044448	8	83	0.00957987	0.0874256	117557|289820|293860|24778|64185|171361|117515|81634	http://amigo.geneontology.org/cgi-bin/amigo/term_details?term=GO:0044448
cellular hormone metabolic process	Gene Ontology	GO:0034754	8	83	0.00957987	0.0874256	24172|685750|25056|89826|24267|79244|192242|116676	http://amigo.geneontology.org/cgi-bin/amigo/term_details?term=GO:0034754
sarcomere	Gene Ontology	GO:0030017	11	138	0.00964653	0.0878637	24183|24189|25673|170922|24242|116601|305679|64362|81634|25626|362332	http://amigo.geneontology.org/cgi-bin/amigo/term_details?term=GO:0030017
response to organophosphorus	Gene Ontology	GO:0046683	11	139	0.0101127	0.0919323	25262|29542|60666|24533|29711|24825|24786|24792|24651|25244|362862	http://amigo.geneontology.org/cgi-bin/amigo/term_details?term=GO:0046683
response to hydrogen peroxide	Gene Ontology	GO:0042542	10	121	0.0106198	0.096356	24787|50551|288444|83427|24533|24464|24786|24404|25380|29221	http://amigo.geneontology.org/cgi-bin/amigo/term_details?term=GO:0042542
response to oxygen radical	Gene Ontology	GO:0000305	4	23	0.0106917	0.0964508	24787|50551|24786|25106	http://amigo.geneontology.org/cgi-bin/amigo/term_details?term=GO:0000305
quinone metabolic process	Gene Ontology	GO:1901661	4	23	0.0106917	0.0964508	79122|29224|171445|359725	http://amigo.geneontology.org/cgi-bin/amigo/term_details?term=GO:1901661
neurotransmitter metabolic process	Gene Ontology	GO:0042133	4	23	0.0106917	0.0964508	24267|81632|64040|29542	http://amigo.geneontology.org/cgi-bin/amigo/term_details?term=GO:0042133
triglyceride metabolic process	Gene Ontology	GO:0006641	7	68	0.0109506	0.0984087	25106|24404|25288|57300|362282|25045|25634	http://amigo.geneontology.org/cgi-bin/amigo/term_details?term=GO:0006641
neuron projection extension	Gene Ontology	GO:1990138	7	68	0.0109506	0.0984087	25416|305679|29456|170922|361598|25473|83765	http://amigo.geneontology.org/cgi-bin/amigo/term_details?term=GO:1990138
axon	Gene Ontology	GO:0030424	23	396	0.011005	0.0987098	64551|24267|79433|24213|305227|29448|140673|50551|29545|54241|24191|25416|25739|361598|29542|25558|24401|29753|29456|170922|287526|24158|29144	http://amigo.geneontology.org/cgi-bin/amigo/term_details?term=GO:0030424
response to corticosteroid	Gene Ontology	GO:0031960	15	222	0.0112101	0.100358	29542|24792|24401|29711|287526|24158|24242|24464|64317|25380|64304|29221|117099|25244|24426	http://amigo.geneontology.org/cgi-bin/amigo/term_details?term=GO:0031960
methionine biosynthetic process	Gene Ontology	GO:0009086	3	12	0.0115847	0.102349	298934|81508|64300	http://amigo.geneontology.org/cgi-bin/amigo/term_details?term=GO:0009086
purine ribonucleoside diphosphate metabolic process	Gene Ontology	GO:0009179	3	12	0.0115847	0.102349	24183|29223|24184	http://amigo.geneontology.org/cgi-bin/amigo/term_details?term=GO:0009179
purine nucleoside diphosphate metabolic process	Gene Ontology	GO:0009135	3	12	0.0115847	0.102349	24183|29223|24184	http://amigo.geneontology.org/cgi-bin/amigo/term_details?term=GO:0009135
nucleobase biosynthetic process	Gene Ontology	GO:0046112	3	12	0.0115847	0.102349	292072|29562|287379	http://amigo.geneontology.org/cgi-bin/amigo/term_details?term=GO:0046112
response to manganese ion	Gene Ontology	GO:0010042	3	12	0.0115847	0.102349	29221|24787|301624	http://amigo.geneontology.org/cgi-bin/amigo/term_details?term=GO:0010042
cellular biogenic amine catabolic process	Gene Ontology	GO:0042402	3	12	0.0115847	0.102349	114123|29416|56823	http://amigo.geneontology.org/cgi-bin/amigo/term_details?term=GO:0042402
proton-transporting ATP synthase complex, coupling factor F(o)	Gene Ontology	GO:0045263	3	12	0.0115847	0.102349	192241|641434|300677	http://amigo.geneontology.org/cgi-bin/amigo/term_details?term=GO:0045263
response to temperature stimulus	Gene Ontology	GO:0009266	11	142	0.0116156	0.10243	304859|29542|81825|24189|24786|24158|297376|24464|309499|24787|24651	http://amigo.geneontology.org/cgi-bin/amigo/term_details?term=GO:0009266
midbrain development	Gene Ontology	GO:0030901	7	69	0.011732	0.103264	171114|29753|24533|24264|25438|25617|24242	http://amigo.geneontology.org/cgi-bin/amigo/term_details?term=GO:0030901
organic hydroxy compound catabolic process	Gene Ontology	GO:1901616	6	53	0.0120763	0.106096	114123|24172|24267|192242|311446|24788	http://amigo.geneontology.org/cgi-bin/amigo/term_details?term=GO:1901616
relaxation of muscle	Gene Ontology	GO:0090075	4	24	0.0121588	0.106622	116601|24786|24211|29693	http://amigo.geneontology.org/cgi-bin/amigo/term_details?term=GO:0090075
cytoskeletal protein binding	Gene Ontology	GO:0008092	31	586	0.0122194	0.106954	288615|500450|56010|79434|54319|24189|79433|296654|24211|305679|64362|117557|289820|313494|81521|54241|362738|24191|288444|683788|25123|24170|293860|24400|29456|24242|64185|56611|24851|81634|362332	http://amigo.geneontology.org/cgi-bin/amigo/term_details?term=GO:0008092
electron transport chain	Gene Ontology	GO:0022900	5	38	0.0124002	0.108335	60666|24787|157074|298942|301458	http://amigo.geneontology.org/cgi-bin/amigo/term_details?term=GO:0022900
carbohydrate derivative binding	Gene Ontology	GO:0097367	74	1665	0.0127033	0.110615	684314|24183|64551|292907|24184|79434|24362|363143|65152|305679|79433|24213|24211|361637|294103|25104|292072|287069|29681|117258|316064|114114|305227|29448|29223|288057|25288|29489|84400|64300|29562|29693|117596|84474|117036|25617|24963|171361|24651|290029|25630|685232|288919|25659|288444|304859|24825|56646|362282|116684|25418|116601|29542|25368|171116|316067|117515|311446|84029|362862|114597|837…	http://amigo.geneontology.org/cgi-bin/amigo/term_details?term=GO:0097367
contractile fiber part	Gene Ontology	GO:0044449	11	144	0.0127081	0.110615	24183|24189|25673|170922|24242|116601|305679|64362|81634|25626|362332	http://amigo.geneontology.org/cgi-bin/amigo/term_details?term=GO:0044449
amide binding	Gene Ontology	GO:0033218	15	226	0.0129	0.112078	114123|89833|24404|298942|25673|24312|494499|54241|64317|25104|63864|24423|83471|25632|24426	http://amigo.geneontology.org/cgi-bin/amigo/term_details?term=GO:0033218
extracellular matrix	Gene Ontology	GO:0031012	17	269	0.0130092	0.112818	25630|291015|64456|24825|56646|287526|83727|56611|24711|25473|24786|25181|29169|84400|290905|117036|362862	http://amigo.geneontology.org/cgi-bin/amigo/term_details?term=GO:0031012
protein kinase C binding	Gene Ontology	GO:0005080	5	39	0.0136245	0.117937	306871|29681|83427|293860|56010	http://amigo.geneontology.org/cgi-bin/amigo/term_details?term=GO:0005080
response to copper ion	Gene Ontology	GO:0046688	4	25	0.0137487	0.118192	24786|24788|24158|58819	http://amigo.geneontology.org/cgi-bin/amigo/term_details?term=GO:0046688
hydrogen ion transmembrane transporter activity	Gene Ontology	GO:0015078	8	89	0.0137636	0.118192	297566|300677|291103|681024|641434|245965|192241|685232	http://amigo.geneontology.org/cgi-bin/amigo/term_details?term=GO:0015078
transferase activity, transferring acyl groups other than amino-acyl groups	Gene Ontology	GO:0016747	12	166	0.0138932	0.118192	25413|170670|171155|313220|299201|293779|25014|81654|29725|309227|303563|64189	http://amigo.geneontology.org/cgi-bin/amigo/term_details?term=GO:0016747
amine catabolic process	Gene Ontology	GO:0009310	3	13	0.0139184	0.118192	114123|29416|56823	http://amigo.geneontology.org/cgi-bin/amigo/term_details?term=GO:0009310
sulfur compound catabolic process	Gene Ontology	GO:0044273	3	13	0.0139184	0.118192	85239|24792|24250	http://amigo.geneontology.org/cgi-bin/amigo/term_details?term=GO:0044273
methionine metabolic process	Gene Ontology	GO:0006555	3	13	0.0139184	0.118192	298934|81508|64300	http://amigo.geneontology.org/cgi-bin/amigo/term_details?term=GO:0006555
cation-transporting ATPase complex	Gene Ontology	GO:0090533	3	13	0.0139184	0.118192	24213|24211|29693	http://amigo.geneontology.org/cgi-bin/amigo/term_details?term=GO:0090533
response to L-ascorbic acid	Gene Ontology	GO:0033591	3	13	0.0139184	0.118192	24464|24787|24426	http://amigo.geneontology.org/cgi-bin/amigo/term_details?term=GO:0033591
intramolecular oxidoreductase activity, transposing C=C bonds	Gene Ontology	GO:0016863	3	13	0.0139184	0.118192	291075|29318|171142	http://amigo.geneontology.org/cgi-bin/amigo/term_details?term=GO:0016863
platelet alpha granule	Gene Ontology	GO:0031091	3	13	0.0139184	0.118192	24366|24367|25558	http://amigo.geneontology.org/cgi-bin/amigo/term_details?term=GO:0031091
cytoplasmic membrane-bounded vesicle	Gene Ontology	GO:0016023	37	737	0.0139301	0.118192	25262|56011|155423|79434|56042|24211|93646|114114|29448|29542|24778|29468|81521|117596|54241|83718|299858|25617|291796|24825|25045|25046|25418|24786|25578|94167|25558|362862|360915|25181|298942|29753|24366|24367|29144|286906|56611	http://amigo.geneontology.org/cgi-bin/amigo/term_details?term=GO:0016023
secondary metabolic process	Gene Ontology	GO:0019748	5	40	0.0149276	0.126428	29318|24642|171445|359725|295458	http://amigo.geneontology.org/cgi-bin/amigo/term_details?term=GO:0019748
protein binding, bridging	Gene Ontology	GO:0030674	7	73	0.0152628	0.128804	24366|24367|25380|81521|683788|306871|25123	http://amigo.geneontology.org/cgi-bin/amigo/term_details?term=GO:0030674
positive regulation of reactive oxygen species metabolic process	Gene Ontology	GO:2000379	7	73	0.0152628	0.128804	83784|24786|24787|497811|64157|25106|24426	http://amigo.geneontology.org/cgi-bin/amigo/term_details?term=GO:2000379
response to heat	Gene Ontology	GO:0009408	8	91	0.0154157	0.129808	304859|29542|24189|24786|297376|24464|309499|24651	http://amigo.geneontology.org/cgi-bin/amigo/term_details?term=GO:0009408
intracellular pH reduction	Gene Ontology	GO:0051452	4	26	0.0154645	0.129808	29448|117596|83718|25571	http://amigo.geneontology.org/cgi-bin/amigo/term_details?term=GO:0051452
ADP binding	Gene Ontology	GO:0043531	4	26	0.0154645	0.129808	25630|24211|29562|79433	http://amigo.geneontology.org/cgi-bin/amigo/term_details?term=GO:0043531
pteridine-containing compound biosynthetic process	Gene Ontology	GO:0042559	3	14	0.0164989	0.137025	64300|24312|64192	http://amigo.geneontology.org/cgi-bin/amigo/term_details?term=GO:0042559
terpenoid biosynthetic process	Gene Ontology	GO:0016114	3	14	0.0164989	0.137025	25056|685750|116676	http://amigo.geneontology.org/cgi-bin/amigo/term_details?term=GO:0016114
response to folic acid	Gene Ontology	GO:0051593	3	14	0.0164989	0.137025	296654|24404|24250	http://amigo.geneontology.org/cgi-bin/amigo/term_details?term=GO:0051593
NAD biosynthetic process	Gene Ontology	GO:0009435	3	14	0.0164989	0.137025	290029|292875|56823	http://amigo.geneontology.org/cgi-bin/amigo/term_details?term=GO:0009435
selenium binding	Gene Ontology	GO:0008430	3	14	0.0164989	0.137025	140927|24404|64317	http://amigo.geneontology.org/cgi-bin/amigo/term_details?term=GO:0008430
C-acyltransferase activity	Gene Ontology	GO:0016408	3	14	0.0164989	0.137025	170670|171155|25014	http://amigo.geneontology.org/cgi-bin/amigo/term_details?term=GO:0016408
membrane-bounded organelle	Gene Ontology	GO:0043227	320	8430	0.0166408	0.137961	288615|25262|58952|155423|117543|79434|24963|313220|65152|292845|287379|79433|113902|287069|684538|64306|361239|64302|289820|140673|50551|288057|359725|300677|291450|50558|81521|289992|24250|364975|298934|309499|93646|171408|64157|54319|63864|89833|24651|689890|24191|681913|117557|293705|361638|24825|306871|362282|304859|58917|24786|24787|497811|56042|25618|56010|25104|65151|24788|299857|362862|2…	http://amigo.geneontology.org/cgi-bin/amigo/term_details?term=GO:0043227
ribonucleotide binding	Gene Ontology	GO:0032553	63	1406	0.0172955	0.142997	684314|24183|64551|292907|24184|79434|24362|363143|65152|79433|24213|24211|361637|287069|25104|292072|289820|64300|316064|114114|305227|29448|29223|288057|25288|29489|29562|29693|117596|84474|25617|24963|171361|24651|25630|685232|288919|25659|288444|304859|24825|362282|116684|294103|116601|29542|25368|171116|316067|117515|311446|362862|114597|83788|84029|361884|170922|83578|24265|24264|25725|2574…	http://amigo.geneontology.org/cgi-bin/amigo/term_details?term=GO:0032553
oxidoreductase activity, acting on NAD(P)H, quinone or similar compound as acceptor	Gene Ontology	GO:0016655	4	27	0.0173091	0.142997	301458|266686|359725|171408	http://amigo.geneontology.org/cgi-bin/amigo/term_details?term=GO:0016655
mitochondrial respiratory chain	Gene Ontology	GO:0005746	6	58	0.0175473	0.144206	681418|293448|291103|157074|681024|301458	http://amigo.geneontology.org/cgi-bin/amigo/term_details?term=GO:0005746
tissue regeneration	Gene Ontology	GO:0042246	6	58	0.0175473	0.144206	24404|58952|25438|296654|85253|25630	http://amigo.geneontology.org/cgi-bin/amigo/term_details?term=GO:0042246
iron ion homeostasis	Gene Ontology	GO:0055072	6	58	0.0175473	0.144206	24825|24786|24787|29292|50655|295458	http://amigo.geneontology.org/cgi-bin/amigo/term_details?term=GO:0055072
response to alcohol	Gene Ontology	GO:0097305	23	416	0.0180662	0.148212	24183|292907|25721|296654|24334|298655|116676|29542|117099|24786|24787|64317|25380|29221|29224|24172|24404|29456|287526|24242|24423|81632|24426	http://amigo.geneontology.org/cgi-bin/amigo/term_details?term=GO:0097305
amine metabolic process	Gene Ontology	GO:0009308	9	114	0.0191372	0.155526	114123|29542|56823|291450|24267|25045|290551|25634|29416	http://amigo.geneontology.org/cgi-bin/amigo/term_details?term=GO:0009308
Rac GTPase binding	Gene Ontology	GO:0048365	4	28	0.0192851	0.155526	29448|361598|24786|293860	http://amigo.geneontology.org/cgi-bin/amigo/term_details?term=GO:0048365
regulation of response to reactive oxygen species	Gene Ontology	GO:1901031	4	28	0.0192851	0.155526	24464|25106|288444|83427	http://amigo.geneontology.org/cgi-bin/amigo/term_details?term=GO:1901031
DNA duplex unwinding	Gene Ontology	GO:0032508	4	28	0.0192851	0.155526	65137|84474|292907|25380	http://amigo.geneontology.org/cgi-bin/amigo/term_details?term=GO:0032508
pH reduction	Gene Ontology	GO:0045851	4	28	0.0192851	0.155526	29448|117596|83718|25571	http://amigo.geneontology.org/cgi-bin/amigo/term_details?term=GO:0045851
response to vitamin A	Gene Ontology	GO:0033189	4	28	0.0192851	0.155526	25056|29456|116676|29221	http://amigo.geneontology.org/cgi-bin/amigo/term_details?term=GO:0033189
ATP hydrolysis coupled proton transport	Gene Ontology	GO:0015991	4	28	0.0192851	0.155526	24213|685232|297566|117596	http://amigo.geneontology.org/cgi-bin/amigo/term_details?term=GO:0015991
ribonucleoside diphosphate metabolic process	Gene Ontology	GO:0009185	3	15	0.0193287	0.155526	24183|29223|24184	http://amigo.geneontology.org/cgi-bin/amigo/term_details?term=GO:0009185
glutathione peroxidase activity	Gene Ontology	GO:0004602	3	15	0.0193287	0.155526	94167|24404|64317	http://amigo.geneontology.org/cgi-bin/amigo/term_details?term=GO:0004602
ankyrin binding	Gene Ontology	GO:0030506	3	15	0.0193287	0.155526	24211|54241|362332	http://amigo.geneontology.org/cgi-bin/amigo/term_details?term=GO:0030506
response to abiotic stimulus	Gene Ontology	GO:0009628	44	931	0.0196263	0.155526	25262|292907|155423|79434|83578|363143|24189|297376|24213|24211|25031|58819|50551|288057|24778|24533|50558|24250|81825|309499|29542|24651|25630|24191|24825|89826|362282|24786|24787|25380|316064|24788|25571|362862|304859|24404|24400|29456|287526|24158|24464|300033|81632|25626	http://amigo.geneontology.org/cgi-bin/amigo/term_details?term=GO:0009628
positive regulation of neuron maturation	Gene Ontology	GO:0014042	2	5	0.0198165	0.155526	171116|24183	http://amigo.geneontology.org/cgi-bin/amigo/term_details?term=GO:0014042
fatty acid alpha-oxidation	Gene Ontology	GO:0001561	2	5	0.0198165	0.155526	311446|114209	http://amigo.geneontology.org/cgi-bin/amigo/term_details?term=GO:0001561
fructose-6-phosphate binding	Gene Ontology	GO:0070095	2	5	0.0198165	0.155526	65152|25741	http://amigo.geneontology.org/cgi-bin/amigo/term_details?term=GO:0070095
ligase activity, forming carbon-carbon bonds	Gene Ontology	GO:0016885	2	5	0.0198165	0.155526	25104|361884	http://amigo.geneontology.org/cgi-bin/amigo/term_details?term=GO:0016885
9-cis-retinoic acid metabolic process	Gene Ontology	GO:0042905	2	5	0.0198165	0.155526	685750|116676	http://amigo.geneontology.org/cgi-bin/amigo/term_details?term=GO:0042905
oxidoreductase activity, acting on superoxide radicals as acceptor	Gene Ontology	GO:0016721	2	5	0.0198165	0.155526	24786|24787	http://amigo.geneontology.org/cgi-bin/amigo/term_details?term=GO:0016721
membrane to membrane docking	Gene Ontology	GO:0022614	2	5	0.0198165	0.155526	54319|81521	http://amigo.geneontology.org/cgi-bin/amigo/term_details?term=GO:0022614
purine ribonucleoside salvage	Gene Ontology	GO:0006166	2	5	0.0198165	0.155526	292072|25368	http://amigo.geneontology.org/cgi-bin/amigo/term_details?term=GO:0006166
thioredoxin-disulfide reductase activity	Gene Ontology	GO:0004791	2	5	0.0198165	0.155526	50551|58819	http://amigo.geneontology.org/cgi-bin/amigo/term_details?term=GO:0004791
histidine metabolic process	Gene Ontology	GO:0006547	2	5	0.0198165	0.155526	89833|64300	http://amigo.geneontology.org/cgi-bin/amigo/term_details?term=GO:0006547
sulfur amino acid catabolic process	Gene Ontology	GO:0000098	2	5	0.0198165	0.155526	24792|24250	http://amigo.geneontology.org/cgi-bin/amigo/term_details?term=GO:0000098
superoxide dismutase activity	Gene Ontology	GO:0004784	2	5	0.0198165	0.155526	24786|24787	http://amigo.geneontology.org/cgi-bin/amigo/term_details?term=GO:0004784
water-soluble vitamin biosynthetic process	Gene Ontology	GO:0042364	2	5	0.0198165	0.155526	78959|25106	http://amigo.geneontology.org/cgi-bin/amigo/term_details?term=GO:0042364
9-cis-retinoic acid biosynthetic process	Gene Ontology	GO:0042904	2	5	0.0198165	0.155526	685750|116676	http://amigo.geneontology.org/cgi-bin/amigo/term_details?term=GO:0042904
pyruvate dehydrogenase complex	Gene Ontology	GO:0045254	2	5	0.0198165	0.155526	298942|81654	http://amigo.geneontology.org/cgi-bin/amigo/term_details?term=GO:0045254
ammonium ion metabolic process	Gene Ontology	GO:0097164	10	135	0.0203309	0.159298	114123|29542|171445|359725|291450|24267|25045|290551|24158|64040	http://amigo.geneontology.org/cgi-bin/amigo/term_details?term=GO:0097164
cellular response to oxidative stress	Gene Ontology	GO:0034599	12	176	0.0204442	0.159717	24787|24404|288444|83427|24851|24464|24786|363285|287069|25380|29221|25106	http://amigo.geneontology.org/cgi-bin/amigo/term_details?term=GO:0034599
perinuclear region of cytoplasm	Gene Ontology	GO:0048471	26	492	0.0204522	0.159717	24183|25262|56011|296654|93646|114114|116676|83427|29693|56042|83718|171114|24825|25045|116601|24170|25578|307947|117515|362862|114901|83788|293860|29456|287526|56611	http://amigo.geneontology.org/cgi-bin/amigo/term_details?term=GO:0048471
superoxide metabolic process	Gene Ontology	GO:0006801	5	44	0.0209656	0.163185	25106|24787|24786|24250|24426	http://amigo.geneontology.org/cgi-bin/amigo/term_details?term=GO:0006801
alcohol catabolic process	Gene Ontology	GO:0046164	5	44	0.0209656	0.163185	114123|24172|311446|24788|192242	http://amigo.geneontology.org/cgi-bin/amigo/term_details?term=GO:0046164
response to cAMP	Gene Ontology	GO:0051591	9	116	0.0210141	0.163293	25262|29542|60666|24533|29711|24825|24792|24651|25244	http://amigo.geneontology.org/cgi-bin/amigo/term_details?term=GO:0051591
transferase activity, transferring acyl groups	Gene Ontology	GO:0016746	13	198	0.021141	0.164008	114597|25413|170670|171155|313220|299201|293779|25014|81654|29725|309227|303563|64189	http://amigo.geneontology.org/cgi-bin/amigo/term_details?term=GO:0016746
catalytic complex	Gene Ontology	GO:1902494	36	737	0.0213843	0.165623	681418|25262|292907|25725|363143|65152|681024|29562|60666|24333|24211|24334|116670|361272|25244|293448|157074|117152|29693|29489|117281|291103|25438|287280|299201|301458|114597|298942|24213|29711|24400|29167|81654|81632|25741|65137	http://amigo.geneontology.org/cgi-bin/amigo/term_details?term=GO:1902494
cellular monovalent inorganic cation homeostasis	Gene Ontology	GO:0030004	6	61	0.021538	0.166539	29448|117596|24213|24211|83718|25571	http://amigo.geneontology.org/cgi-bin/amigo/term_details?term=GO:0030004
protein binding	Gene Ontology	GO:0005515	192	4911	0.0216697	0.167283	288615|25262|58952|155423|79434|65152|287379|79433|25123|287069|64302|140673|50551|288057|24778|24792|311446|81521|24250|24962|24963|64524|29292|689890|24191|681913|117557|293705|291103|306871|24786|24787|497811|56042|56010|65151|24788|362862|266686|304859|84029|25183|245965|29456|29753|192172|24264|24464|680021|85253|24851|81632|81634|25741|89833|291075|25725|24189|25721|681024|24158|64040|30567…	http://amigo.geneontology.org/cgi-bin/amigo/term_details?term=GO:0005515
homeostatic process	Gene Ontology	GO:0042592	52	1143	0.0223048	0.171027	25262|155423|79434|24267|24189|65152|25177|24213|24211|24264|295458|29448|29292|50551|83427|29468|29693|50681|25611|117596|83718|25634|89826|362776|56823|24825|56646|362282|25045|25046|24170|116601|24786|24787|497811|25380|25106|25571|25363|24404|24401|298942|24400|287526|311865|24242|24440|286906|85253|81632|50655|58819	http://amigo.geneontology.org/cgi-bin/amigo/term_details?term=GO:0042592
pyrimidine-containing compound catabolic process	Gene Ontology	GO:0072529	3	16	0.022409	0.171027	25416|65135|25418	http://amigo.geneontology.org/cgi-bin/amigo/term_details?term=GO:0072529
translation elongation factor activity	Gene Ontology	GO:0003746	3	16	0.022409	0.171027	171361|363241|300033	http://amigo.geneontology.org/cgi-bin/amigo/term_details?term=GO:0003746
negative regulation of response to reactive oxygen species	Gene Ontology	GO:1901032	3	16	0.022409	0.171027	24464|288444|83427	http://amigo.geneontology.org/cgi-bin/amigo/term_details?term=GO:1901032
ATPase dependent transmembrane transport complex	Gene Ontology	GO:0098533	3	16	0.022409	0.171027	24213|24211|29693	http://amigo.geneontology.org/cgi-bin/amigo/term_details?term=GO:0098533
removal of superoxide radicals	Gene Ontology	GO:0019430	3	16	0.022409	0.171027	25106|24787|24786	http://amigo.geneontology.org/cgi-bin/amigo/term_details?term=GO:0019430
cytochrome complex	Gene Ontology	GO:0070069	3	16	0.022409	0.171027	291103|293448|681024	http://amigo.geneontology.org/cgi-bin/amigo/term_details?term=GO:0070069
intramolecular oxidoreductase activity	Gene Ontology	GO:0016860	5	45	0.0226903	0.172615	291075|29468|29318|286906|171142	http://amigo.geneontology.org/cgi-bin/amigo/term_details?term=GO:0016860
negative regulation of protein depolymerization	Gene Ontology	GO:1901880	5	45	0.0226903	0.172615	288615|29456|296654|24170|24851	http://amigo.geneontology.org/cgi-bin/amigo/term_details?term=GO:1901880
hydrolase activity, acting on acid anhydrides	Gene Ontology	GO:0016817	29	570	0.0230946	0.175278	292907|79434|363143|294504|79433|24213|24211|685232|114114|29489|29448|300677|29693|117596|84474|171361|297566|288919|116601|192241|25380|117515|304859|245965|171116|24400|641434|29167|65137	http://amigo.geneontology.org/cgi-bin/amigo/term_details?term=GO:0016817
nucleoside binding	Gene Ontology	GO:0001882	61	1378	0.0231277	0.175278	684314|24183|64551|292907|24184|79434|24362|363143|65152|79433|24213|24211|361637|287069|25104|292072|289820|64300|316064|114114|305227|29448|29542|288057|25288|29489|29562|29693|117596|84474|25617|24963|171361|24651|25630|685232|288919|25659|288444|304859|24825|290029|362282|116684|294103|116601|25368|171116|316067|117515|29223|362862|114597|83788|361884|170922|83578|24265|24264|25741|65137	http://amigo.geneontology.org/cgi-bin/amigo/term_details?term=GO:0001882
exopeptidase activity	Gene Ontology	GO:0008238	7	80	0.0231521	0.175278	58952|301529|50558|297593|289668|29545|83471	http://amigo.geneontology.org/cgi-bin/amigo/term_details?term=GO:0008238
I band	Gene Ontology	GO:0031674	8	99	0.0234707	0.177405	25673|24189|116601|305679|64362|81634|25626|362332	http://amigo.geneontology.org/cgi-bin/amigo/term_details?term=GO:0031674
response to purine-containing compound	Gene Ontology	GO:0014074	11	159	0.023546	0.177689	25262|29542|60666|24533|29711|24825|24786|24792|24651|25244|362862	http://amigo.geneontology.org/cgi-bin/amigo/term_details?term=GO:0014074
DNA geometric change	Gene Ontology	GO:0032392	4	30	0.0236402	0.17783	65137|84474|292907|25380	http://amigo.geneontology.org/cgi-bin/amigo/term_details?term=GO:0032392
extracellular matrix structural constituent	Gene Ontology	GO:0005201	4	30	0.0236402	0.17783	83727|290905|117036|84400	http://amigo.geneontology.org/cgi-bin/amigo/term_details?term=GO:0005201
membrane fusion	Gene Ontology	GO:0061025	9	119	0.0240721	0.18079	29448|287721|155423|140673|56042|56611|25380|171116|114114	http://amigo.geneontology.org/cgi-bin/amigo/term_details?term=GO:0061025
sarcoplasm	Gene Ontology	GO:0016528	5	46	0.0245041	0.183742	116601|25262|497811|29693|362332	http://amigo.geneontology.org/cgi-bin/amigo/term_details?term=GO:0016528
membrane-enclosed lumen	Gene Ontology	GO:0031974	108	2632	0.0247237	0.185058	288615|25262|117543|292845|287379|113902|287069|64304|64302|359725|24792|29468|24250|298934|24962|24963|64524|361838|689890|304859|81805|24786|24787|171116|25104|25106|362862|361638|361884|361637|29681|292737|81632|58819|140547|140927|291075|24184|25721|297376|641434|83784|113965|79122|114768|302980|117152|117099|25611|83718|299858|25617|25618|299857|171114|289992|292072|170670|56042|361598|30794…	http://amigo.geneontology.org/cgi-bin/amigo/term_details?term=GO:0031974
cytoskeletal part	Gene Ontology	GO:0044430	44	947	0.0248646	0.185058	288615|89833|64551|289820|54319|79433|64185|305679|64362|116670|114114|305227|313494|288057|24778|54241|288174|171408|171361|171114|289992|25416|288444|29489|683788|306871|83718|25418|361598|24170|117515|304859|83788|293860|29753|29456|170922|24242|29167|117557|24851|286908|81634|25626	http://amigo.geneontology.org/cgi-bin/amigo/term_details?term=GO:0044430
nucleoside-triphosphatase activity	Gene Ontology	GO:0017111	27	527	0.025605	0.185058	292907|79434|363143|79433|245965|24211|685232|114114|29489|29448|300677|29693|84474|171361|297566|288919|116601|192241|25380|117515|304859|24213|171116|24400|641434|29167|65137	http://amigo.geneontology.org/cgi-bin/amigo/term_details?term=GO:0017111
regulation of biological quality	Gene Ontology	GO:0065008	99	2394	0.0256588	0.185058	25262|58952|155423|79434|65152|79433|140673|50551|29468|24250|64157|29292|689890|24825|306871|362282|24786|24787|497811|25104|25106|304859|29753|29456|24267|24264|85253|24851|81632|58819|25056|24189|64040|305679|113965|29448|83427|25611|83718|25617|292072|56823|89826|25045|25046|116601|293860|24366|24367|287526|311865|24440|25741|56611|83765|685750|289820|54319|24213|24211|29693|56011|29542|50681…	http://amigo.geneontology.org/cgi-bin/amigo/term_details?term=GO:0065008
retromer complex	Gene Ontology	GO:0030904	3	17	0.02574	0.185058	29448|362738|29167	http://amigo.geneontology.org/cgi-bin/amigo/term_details?term=GO:0030904
endoplasmic reticulum calcium ion homeostasis	Gene Ontology	GO:0032469	3	17	0.02574	0.185058	116601|25262|29693	http://amigo.geneontology.org/cgi-bin/amigo/term_details?term=GO:0032469
pyridine nucleotide biosynthetic process	Gene Ontology	GO:0019363	3	17	0.02574	0.185058	290029|292875|56823	http://amigo.geneontology.org/cgi-bin/amigo/term_details?term=GO:0019363
pyrimidine nucleobase metabolic process	Gene Ontology	GO:0006206	3	17	0.02574	0.185058	25416|65135|25418	http://amigo.geneontology.org/cgi-bin/amigo/term_details?term=GO:0006206
nucleotide kinase activity	Gene Ontology	GO:0019201	3	17	0.02574	0.185058	24183|29223|24184	http://amigo.geneontology.org/cgi-bin/amigo/term_details?term=GO:0019201
nicotinamide nucleotide biosynthetic process	Gene Ontology	GO:0019359	3	17	0.02574	0.185058	290029|292875|56823	http://amigo.geneontology.org/cgi-bin/amigo/term_details?term=GO:0019359
proton-transporting ATPase activity, rotational mechanism	Gene Ontology	GO:0046961	3	17	0.02574	0.185058	245965|685232|297566	http://amigo.geneontology.org/cgi-bin/amigo/term_details?term=GO:0046961
binding, bridging	Gene Ontology	GO:0060090	7	82	0.0258416	0.185058	24366|24367|25380|81521|683788|306871|25123	http://amigo.geneontology.org/cgi-bin/amigo/term_details?term=GO:0060090
thiamine pyrophosphate binding	Gene Ontology	GO:0030976	2	6	0.0258586	0.185058	361272|64524	http://amigo.geneontology.org/cgi-bin/amigo/term_details?term=GO:0030976
peptidyl-serine dephosphorylation	Gene Ontology	GO:0070262	2	6	0.0258586	0.185058	117281|29753	http://amigo.geneontology.org/cgi-bin/amigo/term_details?term=GO:0070262
regulation of synaptic vesicle priming	Gene Ontology	GO:0010807	2	6	0.0258586	0.185058	140673|25558	http://amigo.geneontology.org/cgi-bin/amigo/term_details?term=GO:0010807
doxorubicin metabolic process	Gene Ontology	GO:0044598	2	6	0.0258586	0.185058	171445|359725	http://amigo.geneontology.org/cgi-bin/amigo/term_details?term=GO:0044598
regulation of mitochondrial fusion	Gene Ontology	GO:0010635	2	6	0.0258586	0.185058	171116|287721	http://amigo.geneontology.org/cgi-bin/amigo/term_details?term=GO:0010635
5'-3' DNA helicase activity	Gene Ontology	GO:0043139	2	6	0.0258586	0.185058	292907|65137	http://amigo.geneontology.org/cgi-bin/amigo/term_details?term=GO:0043139
transferrin transport	Gene Ontology	GO:0033572	2	6	0.0258586	0.185058	79434|54241	http://amigo.geneontology.org/cgi-bin/amigo/term_details?term=GO:0033572
cellular hypotonic response	Gene Ontology	GO:0071476	2	6	0.0258586	0.185058	316064|288057	http://amigo.geneontology.org/cgi-bin/amigo/term_details?term=GO:0071476
sodium ion export from cell	Gene Ontology	GO:0036376	2	6	0.0258586	0.185058	24213|24211	http://amigo.geneontology.org/cgi-bin/amigo/term_details?term=GO:0036376
butyrate-CoA ligase activity	Gene Ontology	GO:0047760	2	6	0.0258586	0.185058	361638|361637	http://amigo.geneontology.org/cgi-bin/amigo/term_details?term=GO:0047760
daunorubicin metabolic process	Gene Ontology	GO:0044597	2	6	0.0258586	0.185058	171445|359725	http://amigo.geneontology.org/cgi-bin/amigo/term_details?term=GO:0044597
tyrosine metabolic process	Gene Ontology	GO:0006570	2	6	0.0258586	0.185058	29383|681913	http://amigo.geneontology.org/cgi-bin/amigo/term_details?term=GO:0006570
endopeptidase activator activity	Gene Ontology	GO:0061133	2	6	0.0258586	0.185058	65138|25634	http://amigo.geneontology.org/cgi-bin/amigo/term_details?term=GO:0061133
Swr1 complex	Gene Ontology	GO:0000812	2	6	0.0258586	0.185058	292907|65137	http://amigo.geneontology.org/cgi-bin/amigo/term_details?term=GO:0000812
hypotonic response	Gene Ontology	GO:0006971	2	6	0.0258586	0.185058	316064|288057	http://amigo.geneontology.org/cgi-bin/amigo/term_details?term=GO:0006971
plasma membrane repair	Gene Ontology	GO:0001778	2	6	0.0258586	0.185058	309499|79433	http://amigo.geneontology.org/cgi-bin/amigo/term_details?term=GO:0001778
aspartate metabolic process	Gene Ontology	GO:0006531	2	6	0.0258586	0.185058	25721|24401	http://amigo.geneontology.org/cgi-bin/amigo/term_details?term=GO:0006531
polyketide metabolic process	Gene Ontology	GO:0030638	2	6	0.0258586	0.185058	171445|359725	http://amigo.geneontology.org/cgi-bin/amigo/term_details?term=GO:0030638
purine ribonucleoside binding	Gene Ontology	GO:0032550	60	1363	0.0263657	0.188401	684314|24183|64551|292907|24184|79434|24362|363143|65152|79433|24213|24211|361637|287069|25104|292072|289820|64300|316064|114114|305227|29448|29542|288057|25288|29489|29562|29693|117596|84474|25617|24963|171361|24651|25630|685232|288919|25659|288444|304859|24825|362282|116684|294103|116601|25368|171116|316067|117515|29223|362862|114597|83788|361884|170922|83578|24265|24264|25741|65137	http://amigo.geneontology.org/cgi-bin/amigo/term_details?term=GO:0032550
oxygen binding	Gene Ontology	GO:0019825	5	47	0.0264085	0.188421	24440|24787|171521|25632|56823	http://amigo.geneontology.org/cgi-bin/amigo/term_details?term=GO:0019825
carbohydrate binding	Gene Ontology	GO:0030246	13	205	0.0266876	0.190124	114209|25739|24362|56646|24189|65152|29562|29144|64524|298655|29169|117258|25741	http://amigo.geneontology.org/cgi-bin/amigo/term_details?term=GO:0030246
purine ribonucleotide binding	Gene Ontology	GO:0032555	61	1391	0.0269708	0.191851	684314|24183|64551|292907|24184|79434|24362|363143|65152|79433|24213|24211|361637|287069|25104|292072|289820|64300|316064|114114|305227|29448|29542|288057|25288|29489|29562|29693|117596|84474|25617|24963|171361|24651|25630|685232|288919|25659|288444|304859|24825|362282|116684|294103|116601|25368|171116|316067|117515|29223|362862|114597|83788|361884|170922|83578|24265|24264|25725|25741|65137	http://amigo.geneontology.org/cgi-bin/amigo/term_details?term=GO:0032555
carboxylic ester hydrolase activity	Gene Ontology	GO:0052689	8	102	0.0271373	0.192744	29725|57300|89826|94167|113902|298655|25106|64189	http://amigo.geneontology.org/cgi-bin/amigo/term_details?term=GO:0052689
purine nucleoside binding	Gene Ontology	GO:0001883	60	1366	0.0273132	0.193702	684314|24183|64551|292907|24184|79434|24362|363143|65152|79433|24213|24211|361637|287069|25104|292072|289820|64300|316064|114114|305227|29448|29542|288057|25288|29489|29562|29693|117596|84474|25617|24963|171361|24651|25630|685232|288919|25659|288444|304859|24825|362282|116684|294103|116601|25368|171116|316067|117515|29223|362862|114597|83788|361884|170922|83578|24265|24264|25741|65137	http://amigo.geneontology.org/cgi-bin/amigo/term_details?term=GO:0001883
proteinaceous extracellular matrix	Gene Ontology	GO:0005578	13	206	0.0275594	0.195154	25181|64456|24825|56646|287526|83727|56611|24711|25473|29169|290905|117036|84400	http://amigo.geneontology.org/cgi-bin/amigo/term_details?term=GO:0005578
ribonucleoside binding	Gene Ontology	GO:0032549	60	1367	0.027635	0.195395	684314|24183|64551|292907|24184|79434|24362|363143|65152|79433|24213|24211|361637|287069|25104|292072|289820|64300|316064|114114|305227|29448|29542|288057|25288|29489|29562|29693|117596|84474|25617|24963|171361|24651|25630|685232|288919|25659|288444|304859|24825|362282|116684|294103|116601|25368|171116|316067|117515|29223|362862|114597|83788|361884|170922|83578|24265|24264|25741|65137	http://amigo.geneontology.org/cgi-bin/amigo/term_details?term=GO:0032549
respiratory chain	Gene Ontology	GO:0070469	6	65	0.0277522	0.19593	681418|293448|291103|157074|681024|301458	http://amigo.geneontology.org/cgi-bin/amigo/term_details?term=GO:0070469
regulation of body fluid levels	Gene Ontology	GO:0050878	16	273	0.0279833	0.197265	313494|292072|293860|155423|24366|24367|170922|25045|305679|294103|25673|497811|286906|56611|85253|25558	http://amigo.geneontology.org/cgi-bin/amigo/term_details?term=GO:0050878
cellular component biogenesis	Gene Ontology	GO:0044085	74	1737	0.0282458	0.198818	288615|64551|289820|117543|25725|54319|24189|65152|287379|79433|113902|305679|64304|56011|58819|114114|305227|29448|140673|81634|288057|83427|24778|25578|117152|25611|81825|24440|63864|171408|24962|171361|299857|362862|689890|25632|289992|24191|313494|117036|25274|29489|683788|25673|25418|24787|64317|24158|307947|29221|117515|266686|24170|25558|359725|83788|94167|84029|293860|24366|29456|170922|2…	http://amigo.geneontology.org/cgi-bin/amigo/term_details?term=GO:0044085
monovalent inorganic cation homeostasis	Gene Ontology	GO:0055067	8	103	0.0284429	0.199907	29448|117596|24267|25611|24213|24211|83718|25571	http://amigo.geneontology.org/cgi-bin/amigo/term_details?term=GO:0055067
phosphate-containing compound metabolic process	Gene Ontology	GO:0006796	89	2139	0.0289268	0.203005	65152|64300|24312|288057|300677|24250|171408|24651|24191|24825|24786|497811|25106|362862|361884|29753|24265|24264|58819|684314|24183|24184|25725|24189|641434|117258|79122|83427|25617|63938|171114|24479|292072|56823|25045|361598|29223|295305|24366|24367|24362|24440|25741|56611|192241|58917|245965|24211|316064|29542|29545|25288|63912|25634|81829|25630|25659|89841|299201|292875|94167|298942|170922|8…	http://amigo.geneontology.org/cgi-bin/amigo/term_details?term=GO:0006796
peptide cross-linking	Gene Ontology	GO:0018149	3	18	0.029321	0.20516	306871|25181|25380	http://amigo.geneontology.org/cgi-bin/amigo/term_details?term=GO:0018149
alditol metabolic process	Gene Ontology	GO:0019400	3	18	0.029321	0.20516	362282|24788|24401	http://amigo.geneontology.org/cgi-bin/amigo/term_details?term=GO:0019400
monosaccharide binding	Gene Ontology	GO:0048029	6	66	0.0294722	0.205607	114209|24362|24189|65152|64524|25741	http://amigo.geneontology.org/cgi-bin/amigo/term_details?term=GO:0048029
axon extension	Gene Ontology	GO:0048675	6	66	0.0294722	0.205607	25416|25473|29456|170922|305679|83765	http://amigo.geneontology.org/cgi-bin/amigo/term_details?term=GO:0048675
purine nucleotide binding	Gene Ontology	GO:0017076	61	1400	0.0299162	0.208396	684314|24183|64551|292907|24184|79434|24362|363143|65152|79433|24213|24211|361637|287069|25104|292072|289820|64300|316064|114114|305227|29448|29542|288057|25288|29489|29562|29693|117596|84474|25617|24963|171361|24651|25630|685232|288919|25659|288444|304859|24825|362282|116684|294103|116601|25368|171116|316067|117515|29223|362862|114597|83788|361884|170922|83578|24265|24264|25725|25741|65137	http://amigo.geneontology.org/cgi-bin/amigo/term_details?term=GO:0017076
extracellular matrix component	Gene Ontology	GO:0044420	7	85	0.0302631	0.210501	25473|24825|287526|83727|56611|290905|117036	http://amigo.geneontology.org/cgi-bin/amigo/term_details?term=GO:0044420
hormone metabolic process	Gene Ontology	GO:0042445	10	145	0.0304284	0.211338	24172|685750|58952|25056|89826|79244|24267|24211|192242|116676	http://amigo.geneontology.org/cgi-bin/amigo/term_details?term=GO:0042445
negative regulation of protein complex disassembly	Gene Ontology	GO:0043242	5	49	0.0304938	0.21148	288615|29456|296654|24170|24851	http://amigo.geneontology.org/cgi-bin/amigo/term_details?term=GO:0043242
cellular response to reactive oxygen species	Gene Ontology	GO:0034614	8	105	0.0311827	0.213715	288444|83427|25380|24786|24787|24851|29221|25106	http://amigo.geneontology.org/cgi-bin/amigo/term_details?term=GO:0034614
nucleobase-containing compound kinase activity	Gene Ontology	GO:0019205	4	33	0.0312065	0.213715	24183|29223|25368|24184	http://amigo.geneontology.org/cgi-bin/amigo/term_details?term=GO:0019205
response to acid chemical	Gene Ontology	GO:0001101	18	323	0.0312618	0.213715	297376|24404|25288|24172|24170|287526|24250|24312|25611|24464|296654|24787|29221|24423|116676|290905|25626|24426	http://amigo.geneontology.org/cgi-bin/amigo/term_details?term=GO:0001101
actin cytoskeleton organization	Gene Ontology	GO:0030036	21	394	0.0318038	0.213715	313494|114901|24170|288057|289820|293860|25725|54319|170922|25418|24825|296654|64185|299858|683788|79433|24851|286908|81634|25626|362862	http://amigo.geneontology.org/cgi-bin/amigo/term_details?term=GO:0030036
pyrophosphatase activity	Gene Ontology	GO:0016462	28	563	0.031908	0.213715	292907|79434|363143|294504|79433|245965|24211|685232|114114|29489|29448|300677|29693|84474|171361|297566|288919|116601|192241|25380|117515|304859|24213|171116|24400|641434|29167|65137	http://amigo.geneontology.org/cgi-bin/amigo/term_details?term=GO:0016462
cell trailing edge	Gene Ontology	GO:0031254	2	7	0.03254	0.213715	54319|81521	http://amigo.geneontology.org/cgi-bin/amigo/term_details?term=GO:0031254
urea cycle	Gene Ontology	GO:0000050	2	7	0.03254	0.213715	25611|29221	http://amigo.geneontology.org/cgi-bin/amigo/term_details?term=GO:0000050
uropod	Gene Ontology	GO:0001931	2	7	0.03254	0.213715	54319|81521	http://amigo.geneontology.org/cgi-bin/amigo/term_details?term=GO:0001931
alditol:NADP+ 1-oxidoreductase activity	Gene Ontology	GO:0004032	2	7	0.03254	0.213715	78959|171445	http://amigo.geneontology.org/cgi-bin/amigo/term_details?term=GO:0004032
phosphofructokinase activity	Gene Ontology	GO:0008443	2	7	0.03254	0.213715	65152|25741	http://amigo.geneontology.org/cgi-bin/amigo/term_details?term=GO:0008443
taurine metabolic process	Gene Ontology	GO:0019530	2	7	0.03254	0.213715	29725|60356	http://amigo.geneontology.org/cgi-bin/amigo/term_details?term=GO:0019530
negative regulation of fatty acid oxidation	Gene Ontology	GO:0046322	2	7	0.03254	0.213715	25045|25363	http://amigo.geneontology.org/cgi-bin/amigo/term_details?term=GO:0046322
negative regulation of protein dephosphorylation	Gene Ontology	GO:0035308	2	7	0.03254	0.213715	56011|29753	http://amigo.geneontology.org/cgi-bin/amigo/term_details?term=GO:0035308
L-ascorbic acid metabolic process	Gene Ontology	GO:0019852	2	7	0.03254	0.213715	78959|25106	http://amigo.geneontology.org/cgi-bin/amigo/term_details?term=GO:0019852
respiratory chain complex III	Gene Ontology	GO:0045275	2	7	0.03254	0.213715	291103|293448	http://amigo.geneontology.org/cgi-bin/amigo/term_details?term=GO:0045275
amino acid salvage	Gene Ontology	GO:0043102	2	7	0.03254	0.213715	298934|81508	http://amigo.geneontology.org/cgi-bin/amigo/term_details?term=GO:0043102
imidazole-containing compound metabolic process	Gene Ontology	GO:0052803	2	7	0.03254	0.213715	89833|64300	http://amigo.geneontology.org/cgi-bin/amigo/term_details?term=GO:0052803
pentose metabolic process	Gene Ontology	GO:0019321	2	7	0.03254	0.213715	316067|171408	http://amigo.geneontology.org/cgi-bin/amigo/term_details?term=GO:0019321
cellular response to ATP	Gene Ontology	GO:0071318	2	7	0.03254	0.213715	24786|362862	http://amigo.geneontology.org/cgi-bin/amigo/term_details?term=GO:0071318
laminin complex	Gene Ontology	GO:0043256	2	7	0.03254	0.213715	117036|25473	http://amigo.geneontology.org/cgi-bin/amigo/term_details?term=GO:0043256
lactate metabolic process	Gene Ontology	GO:0006089	2	7	0.03254	0.213715	24533|24534	http://amigo.geneontology.org/cgi-bin/amigo/term_details?term=GO:0006089
dATP metabolic process	Gene Ontology	GO:0046060	2	7	0.03254	0.213715	25368|24184	http://amigo.geneontology.org/cgi-bin/amigo/term_details?term=GO:0046060
acetyl-CoA biosynthetic process from pyruvate	Gene Ontology	GO:0006086	2	7	0.03254	0.213715	298942|81654	http://amigo.geneontology.org/cgi-bin/amigo/term_details?term=GO:0006086
indolalkylamine catabolic process	Gene Ontology	GO:0046218	2	7	0.03254	0.213715	29416|56823	http://amigo.geneontology.org/cgi-bin/amigo/term_details?term=GO:0046218
tryptophan catabolic process	Gene Ontology	GO:0006569	2	7	0.03254	0.213715	29416|56823	http://amigo.geneontology.org/cgi-bin/amigo/term_details?term=GO:0006569
aminoglycoside antibiotic metabolic process	Gene Ontology	GO:0030647	2	7	0.03254	0.213715	171445|359725	http://amigo.geneontology.org/cgi-bin/amigo/term_details?term=GO:0030647
mitochondrial respiratory chain complex III	Gene Ontology	GO:0005750	2	7	0.03254	0.213715	291103|293448	http://amigo.geneontology.org/cgi-bin/amigo/term_details?term=GO:0005750
indole-containing compound catabolic process	Gene Ontology	GO:0042436	2	7	0.03254	0.213715	29416|56823	http://amigo.geneontology.org/cgi-bin/amigo/term_details?term=GO:0042436
NADPH oxidation	Gene Ontology	GO:0070995	2	7	0.03254	0.213715	79122|58819	http://amigo.geneontology.org/cgi-bin/amigo/term_details?term=GO:0070995
L-methionine salvage	Gene Ontology	GO:0071267	2	7	0.03254	0.213715	298934|81508	http://amigo.geneontology.org/cgi-bin/amigo/term_details?term=GO:0071267
positive regulation of cell maturation	Gene Ontology	GO:1903431	2	7	0.03254	0.213715	171116|24183	http://amigo.geneontology.org/cgi-bin/amigo/term_details?term=GO:1903431
phospholipase inhibitor activity	Gene Ontology	GO:0004859	2	7	0.03254	0.213715	56611|25380	http://amigo.geneontology.org/cgi-bin/amigo/term_details?term=GO:0004859
mature ribosome assembly	Gene Ontology	GO:0042256	2	7	0.03254	0.213715	288615|29681	http://amigo.geneontology.org/cgi-bin/amigo/term_details?term=GO:0042256
complement component C1q binding	Gene Ontology	GO:0001849	2	7	0.03254	0.213715	24233|29681	http://amigo.geneontology.org/cgi-bin/amigo/term_details?term=GO:0001849
positive regulation of heterotypic cell-cell adhesion	Gene Ontology	GO:0034116	2	7	0.03254	0.213715	24366|24367	http://amigo.geneontology.org/cgi-bin/amigo/term_details?term=GO:0034116
L-methionine biosynthetic process	Gene Ontology	GO:0071265	2	7	0.03254	0.213715	298934|81508	http://amigo.geneontology.org/cgi-bin/amigo/term_details?term=GO:0071265
macromolecular complex subunit organization	Gene Ontology	GO:0043933	72	1698	0.0325936	0.213715	288615|64551|292907|117543|54319|24189|65152|287379|24158|113902|29489|64304|56011|114114|305227|140673|81634|288057|83427|81825|117152|25611|25673|680021|63864|171408|293705|24440|171361|299857|362862|689890|25632|289992|24191|117036|289820|24962|683788|24825|306871|25418|287280|64317|307947|29221|266686|24170|25558|359725|114901|24787|83788|84029|293860|24366|29456|170922|24362|296654|29681|651…	http://amigo.geneontology.org/cgi-bin/amigo/term_details?term=GO:0043933
cellular amine metabolic process	Gene Ontology	GO:0044106	8	106	0.032618	0.213715	114123|29542|56823|291450|24267|25045|290551|29416	http://amigo.geneontology.org/cgi-bin/amigo/term_details?term=GO:0044106
metal cluster binding	Gene Ontology	GO:0051540	5	50	0.0326768	0.213715	291103|50655|54349|497811|301458	http://amigo.geneontology.org/cgi-bin/amigo/term_details?term=GO:0051540
transferase activity, transferring alkyl or aryl (other than methyl) groups	Gene Ontology	GO:0016765	5	50	0.0326768	0.213715	24424|24423|681913|494499|24426	http://amigo.geneontology.org/cgi-bin/amigo/term_details?term=GO:0016765
iron-sulfur cluster binding	Gene Ontology	GO:0051536	5	50	0.0326768	0.213715	291103|50655|54349|497811|301458	http://amigo.geneontology.org/cgi-bin/amigo/term_details?term=GO:0051536
cytoplasmic vesicle	Gene Ontology	GO:0031410	38	814	0.0327998	0.214222	25262|56011|155423|79434|56042|24211|93646|114114|29448|29542|24778|29468|81521|117596|309499|54241|83718|299858|25617|291796|24825|25045|25046|25418|24786|25578|94167|25558|362862|360915|25181|298942|29753|24366|24367|29144|286906|56611	http://amigo.geneontology.org/cgi-bin/amigo/term_details?term=GO:0031410
hydrolase activity, acting on acid anhydrides, in phosphorus-containing anhydrides	Gene Ontology	GO:0016818	28	565	0.0330821	0.214432	292907|79434|363143|294504|79433|245965|24211|685232|114114|29489|29448|300677|29693|84474|171361|297566|288919|116601|192241|25380|117515|304859|24213|171116|24400|641434|29167|65137	http://amigo.geneontology.org/cgi-bin/amigo/term_details?term=GO:0016818
extrinsic component of membrane	Gene Ontology	GO:0019898	12	190	0.0331349	0.214432	24400|54319|363143|81521|29693|361598|24333|56611|362738|85253|171116|289992	http://amigo.geneontology.org/cgi-bin/amigo/term_details?term=GO:0019898
cellular response to superoxide	Gene Ontology	GO:0071451	3	19	0.0331507	0.214432	25106|24787|24786	http://amigo.geneontology.org/cgi-bin/amigo/term_details?term=GO:0071451
nucleoside bisphosphate metabolic process	Gene Ontology	GO:0033865	3	19	0.0331507	0.214432	85239|361884|294103	http://amigo.geneontology.org/cgi-bin/amigo/term_details?term=GO:0033865
ribonucleoside bisphosphate metabolic process	Gene Ontology	GO:0033875	3	19	0.0331507	0.214432	85239|361884|294103	http://amigo.geneontology.org/cgi-bin/amigo/term_details?term=GO:0033875
purine nucleoside bisphosphate metabolic process	Gene Ontology	GO:0034032	3	19	0.0331507	0.214432	85239|361884|294103	http://amigo.geneontology.org/cgi-bin/amigo/term_details?term=GO:0034032
cellular response to oxygen radical	Gene Ontology	GO:0071450	3	19	0.0331507	0.214432	25106|24787|24786	http://amigo.geneontology.org/cgi-bin/amigo/term_details?term=GO:0071450
protein heterooligomerization	Gene Ontology	GO:0051291	9	127	0.0337473	0.217992	24191|83788|64551|170922|24440|56611|56011|25632|305227	http://amigo.geneontology.org/cgi-bin/amigo/term_details?term=GO:0051291
regulation of phosphoprotein phosphatase activity	Gene Ontology	GO:0043666	4	34	0.0340091	0.218249	116670|25106|362862|24242	http://amigo.geneontology.org/cgi-bin/amigo/term_details?term=GO:0043666
cellular iron ion homeostasis	Gene Ontology	GO:0006879	4	34	0.0340091	0.218249	24825|24786|29292|50655	http://amigo.geneontology.org/cgi-bin/amigo/term_details?term=GO:0006879
pigment biosynthetic process	Gene Ontology	GO:0046148	4	34	0.0340091	0.218249	29318|292072|29562|287379	http://amigo.geneontology.org/cgi-bin/amigo/term_details?term=GO:0046148
ligase activity, forming carbon-sulfur bonds	Gene Ontology	GO:0016877	4	34	0.0340091	0.218249	114597|361637|25288|361638	http://amigo.geneontology.org/cgi-bin/amigo/term_details?term=GO:0016877
actin filament-based process	Gene Ontology	GO:0030029	22	421	0.0340652	0.218249	289820|25725|54319|79433|296654|24211|683788|313494|288057|299858|24825|25418|362862|114901|24170|293860|170922|64185|24851|286908|81634|25626	http://amigo.geneontology.org/cgi-bin/amigo/term_details?term=GO:0030029
protein kinase binding	Gene Ontology	GO:0019901	22	421	0.0340652	0.218249	56010|25725|24211|287069|116670|29681|25031|29542|83427|81521|54241|171361|25416|306871|361598|25578|25558|293860|170922|24242|24642|24426	http://amigo.geneontology.org/cgi-bin/amigo/term_details?term=GO:0019901
somatodendritic compartment	Gene Ontology	GO:0036477	32	666	0.0342334	0.219029	25262|24267|363143|25721|79433|24213|24334|683788|25031|305227|50551|29545|83427|299858|171116|25416|362776|24786|29542|171361|29221|114901|24170|293860|24400|29456|170922|287526|29144|83765|81634|58819	http://amigo.geneontology.org/cgi-bin/amigo/term_details?term=GO:0036477
response to activity	Gene Ontology	GO:0014823	6	69	0.0350458	0.223922	24183|29542|362282|24787|83765|113965	http://amigo.geneontology.org/cgi-bin/amigo/term_details?term=GO:0014823
growth cone	Gene Ontology	GO:0030426	9	128	0.0351207	0.224097	25416|171114|117557|29456|25418|361598|683788|79433|24242	http://amigo.geneontology.org/cgi-bin/amigo/term_details?term=GO:0030426
Z disc	Gene Ontology	GO:0030018	7	89	0.0369106	0.234685	25673|24189|305679|64362|81634|25626|362332	http://amigo.geneontology.org/cgi-bin/amigo/term_details?term=GO:0030018
intracellular organelle lumen	Gene Ontology	GO:0070013	104	2573	0.0371255	0.234685	288615|25262|117543|292845|287379|113902|287069|64304|64302|359725|24792|29468|24250|298934|24962|24963|64524|361838|689890|304859|24786|24787|171116|25104|25106|362862|361638|361884|361637|29681|292737|81632|58819|140547|140927|291075|25721|641434|83784|113965|79122|114768|302980|117152|117099|25611|83718|299858|25617|25618|299857|171114|289992|292072|170670|56042|361598|307947|290277|29223|3007…	http://amigo.geneontology.org/cgi-bin/amigo/term_details?term=GO:0070013
carbohydrate derivative catabolic process	Gene Ontology	GO:1901136	8	109	0.0371917	0.234685	83427|85239|290029|60666|64524|298655|63938|24642	http://amigo.geneontology.org/cgi-bin/amigo/term_details?term=GO:1901136
cellular response to epidermal growth factor stimulus	Gene Ontology	GO:0071364	3	20	0.0372267	0.234685	361598|171361|24426	http://amigo.geneontology.org/cgi-bin/amigo/term_details?term=GO:0071364
Schwann cell development	Gene Ontology	GO:0014044	3	20	0.0372267	0.234685	24786|170922|25473	http://amigo.geneontology.org/cgi-bin/amigo/term_details?term=GO:0014044
response to acidic pH	Gene Ontology	GO:0010447	3	20	0.0372267	0.234685	79434|362282|287526	http://amigo.geneontology.org/cgi-bin/amigo/term_details?term=GO:0010447
actin filament capping	Gene Ontology	GO:0051693	3	20	0.0372267	0.234685	24851|296654|24170	http://amigo.geneontology.org/cgi-bin/amigo/term_details?term=GO:0051693
regulation of superoxide metabolic process	Gene Ontology	GO:0090322	3	20	0.0372267	0.234685	24786|25106|24426	http://amigo.geneontology.org/cgi-bin/amigo/term_details?term=GO:0090322
response to amine	Gene Ontology	GO:0014075	5	52	0.0373283	0.234685	29221|24786|83578|25416|24242	http://amigo.geneontology.org/cgi-bin/amigo/term_details?term=GO:0014075
monocarboxylic acid binding	Gene Ontology	GO:0033293	5	52	0.0373283	0.234685	65151|25104|25061|29525|50681	http://amigo.geneontology.org/cgi-bin/amigo/term_details?term=GO:0033293
double-stranded RNA binding	Gene Ontology	GO:0003725	5	52	0.0373283	0.234685	84474|84472|54241|81521|81634	http://amigo.geneontology.org/cgi-bin/amigo/term_details?term=GO:0003725
response to endoplasmic reticulum stress	Gene Ontology	GO:0034976	8	110	0.0388072	0.242847	25262|29468|29693|116601|286906|25617|171116|63912	http://amigo.geneontology.org/cgi-bin/amigo/term_details?term=GO:0034976
integrin binding	Gene Ontology	GO:0005178	6	71	0.0391138	0.242847	313494|155423|170922|25473|29169|81634	http://amigo.geneontology.org/cgi-bin/amigo/term_details?term=GO:0005178
organelle lumen	Gene Ontology	GO:0043233	104	2580	0.0392492	0.242847	288615|25262|117543|292845|287379|113902|287069|64304|64302|359725|24792|29468|24250|298934|24962|24963|64524|361838|689890|304859|24786|24787|171116|25104|25106|362862|361638|361884|361637|29681|292737|81632|58819|140547|140927|291075|25721|641434|83784|113965|79122|114768|302980|117152|117099|25611|83718|299858|25617|25618|299857|171114|289992|292072|170670|56042|361598|307947|290277|29223|3007…	http://amigo.geneontology.org/cgi-bin/amigo/term_details?term=GO:0043233
site of polarized growth	Gene Ontology	GO:0030427	9	131	0.0394696	0.242847	25416|171114|117557|29456|25418|361598|683788|79433|24242	http://amigo.geneontology.org/cgi-bin/amigo/term_details?term=GO:0030427
ion homeostasis	Gene Ontology	GO:0050801	26	526	0.039717	0.242847	25262|155423|25177|24213|24211|24242|295458|29448|83427|29693|25611|117596|83718|29292|24825|25045|116601|24786|24787|25106|25571|24401|24400|24267|24264|50655	http://amigo.geneontology.org/cgi-bin/amigo/term_details?term=GO:0050801
folic acid binding	Gene Ontology	GO:0005542	2	8	0.0398127	0.242847	114123|89833	http://amigo.geneontology.org/cgi-bin/amigo/term_details?term=GO:0005542
cell tip	Gene Ontology	GO:0051286	2	8	0.0398127	0.242847	54319|81521	http://amigo.geneontology.org/cgi-bin/amigo/term_details?term=GO:0051286
neurotransmitter catabolic process	Gene Ontology	GO:0042135	2	8	0.0398127	0.242847	81632|24267	http://amigo.geneontology.org/cgi-bin/amigo/term_details?term=GO:0042135
purine nucleotide salvage	Gene Ontology	GO:0032261	2	8	0.0398127	0.242847	292072|25368	http://amigo.geneontology.org/cgi-bin/amigo/term_details?term=GO:0032261
organelle membrane contact site	Gene Ontology	GO:0044232	2	8	0.0398127	0.242847	29144|29579	http://amigo.geneontology.org/cgi-bin/amigo/term_details?term=GO:0044232
lateral ventricle development	Gene Ontology	GO:0021670	2	8	0.0398127	0.242847	25045|79433	http://amigo.geneontology.org/cgi-bin/amigo/term_details?term=GO:0021670
ornithine metabolic process	Gene Ontology	GO:0006591	2	8	0.0398127	0.242847	25611|29221	http://amigo.geneontology.org/cgi-bin/amigo/term_details?term=GO:0006591
urea metabolic process	Gene Ontology	GO:0019627	2	8	0.0398127	0.242847	25611|29221	http://amigo.geneontology.org/cgi-bin/amigo/term_details?term=GO:0019627
sodium:potassium-exchanging ATPase activity	Gene Ontology	GO:0005391	2	8	0.0398127	0.242847	24213|24211	http://amigo.geneontology.org/cgi-bin/amigo/term_details?term=GO:0005391
arginine catabolic process	Gene Ontology	GO:0006527	2	8	0.0398127	0.242847	29383|29221	http://amigo.geneontology.org/cgi-bin/amigo/term_details?term=GO:0006527
vinculin binding	Gene Ontology	GO:0017166	2	8	0.0398127	0.242847	313494|81634	http://amigo.geneontology.org/cgi-bin/amigo/term_details?term=GO:0017166
cellular potassium ion homeostasis	Gene Ontology	GO:0030007	2	8	0.0398127	0.242847	24213|24211	http://amigo.geneontology.org/cgi-bin/amigo/term_details?term=GO:0030007
regulation of phospholipase A2 activity	Gene Ontology	GO:0032429	2	8	0.0398127	0.242847	299858|25380	http://amigo.geneontology.org/cgi-bin/amigo/term_details?term=GO:0032429
primary alcohol catabolic process	Gene Ontology	GO:0034310	2	8	0.0398127	0.242847	24172|311446	http://amigo.geneontology.org/cgi-bin/amigo/term_details?term=GO:0034310
nitrogen cycle metabolic process	Gene Ontology	GO:0071941	2	8	0.0398127	0.242847	25611|29221	http://amigo.geneontology.org/cgi-bin/amigo/term_details?term=GO:0071941
calcium-transporting ATPase activity	Gene Ontology	GO:0005388	2	8	0.0398127	0.242847	116601|29693	http://amigo.geneontology.org/cgi-bin/amigo/term_details?term=GO:0005388
sodium ion export	Gene Ontology	GO:0071436	2	8	0.0398127	0.242847	24213|24211	http://amigo.geneontology.org/cgi-bin/amigo/term_details?term=GO:0071436
regulation of fibrinolysis	Gene Ontology	GO:0051917	2	8	0.0398127	0.242847	85253|56611	http://amigo.geneontology.org/cgi-bin/amigo/term_details?term=GO:0051917
negative regulation of smooth muscle cell proliferation	Gene Ontology	GO:0048662	4	36	0.0400394	0.243914	24267|170922|291015|171114	http://amigo.geneontology.org/cgi-bin/amigo/term_details?term=GO:0048662
response to ATP	Gene Ontology	GO:0033198	3	21	0.0415461	0.252439	24786|24651|362862	http://amigo.geneontology.org/cgi-bin/amigo/term_details?term=GO:0033198
cytoplasmic sequestering of protein	Gene Ontology	GO:0051220	3	21	0.0415461	0.252439	56011|293860|25617	http://amigo.geneontology.org/cgi-bin/amigo/term_details?term=GO:0051220
fatty acid biosynthetic process	Gene Ontology	GO:0006633	8	112	0.042177	0.255943	361638|113956|85239|64461|25380|25106|25363|359725	http://amigo.geneontology.org/cgi-bin/amigo/term_details?term=GO:0006633
adenyl ribonucleotide binding	Gene Ontology	GO:0032559	48	1091	0.0428445	0.259659	684314|24183|292907|24184|25725|24362|65152|79433|24213|24211|361637|287069|25104|292072|64300|685232|289820|29542|288057|25288|29489|29562|29693|117596|84474|25617|24963|24651|25630|25659|288444|288919|116684|294103|116601|25368|316067|316064|29223|362862|304859|361884|170922|83578|24265|24264|25741|65137	http://amigo.geneontology.org/cgi-bin/amigo/term_details?term=GO:0032559
iron ion transport	Gene Ontology	GO:0006826	4	37	0.0432675	0.261213	79434|24825|54241|29292	http://amigo.geneontology.org/cgi-bin/amigo/term_details?term=GO:0006826
cell-cell adherens junction	Gene Ontology	GO:0005913	4	37	0.0432675	0.261213	64362|306871|81634|305679	http://amigo.geneontology.org/cgi-bin/amigo/term_details?term=GO:0005913
response to corticosterone	Gene Ontology	GO:0051412	4	37	0.0432675	0.261213	29542|64317|117099|24242	http://amigo.geneontology.org/cgi-bin/amigo/term_details?term=GO:0051412
purine ribonucleoside triphosphate binding	Gene Ontology	GO:0035639	58	1355	0.0435669	0.262684	684314|24183|64551|292907|24184|79434|363143|65152|79433|24213|24211|361637|287069|25104|288444|289820|64300|316064|114114|305227|29448|29542|288057|25288|29562|29693|117596|84474|25617|24963|171361|24651|25630|685232|288919|25659|29489|304859|24825|362282|116684|294103|116601|25368|171116|316067|117515|29223|362862|114597|83788|361884|170922|83578|24265|24264|25741|65137	http://amigo.geneontology.org/cgi-bin/amigo/term_details?term=GO:0035639
regulation of cellular ketone metabolic process	Gene Ontology	GO:0010565	8	113	0.0439322	0.264548	85239|24362|24267|25045|24158|25380|25106|25363	http://amigo.geneontology.org/cgi-bin/amigo/term_details?term=GO:0010565
organelle outer membrane	Gene Ontology	GO:0031968	9	135	0.0458155	0.275537	287721|29542|25288|171155|29221|171116|59295|494499|114114	http://amigo.geneontology.org/cgi-bin/amigo/term_details?term=GO:0031968
proton-transporting two-sector ATPase complex, proton-transporting domain	Gene Ontology	GO:0033177	3	22	0.0461053	0.27587	192241|641434|300677	http://amigo.geneontology.org/cgi-bin/amigo/term_details?term=GO:0033177
response to superoxide	Gene Ontology	GO:0000303	3	22	0.0461053	0.27587	25106|24787|24786	http://amigo.geneontology.org/cgi-bin/amigo/term_details?term=GO:0000303
negative regulation of actin filament depolymerization	Gene Ontology	GO:0030835	3	22	0.0461053	0.27587	24851|296654|24170	http://amigo.geneontology.org/cgi-bin/amigo/term_details?term=GO:0030835
nucleotide phosphorylation	Gene Ontology	GO:0046939	3	22	0.0461053	0.27587	24183|29223|24184	http://amigo.geneontology.org/cgi-bin/amigo/term_details?term=GO:0046939
endothelial cell development	Gene Ontology	GO:0001885	4	38	0.0466374	0.276227	54319|83718|24404|81521	http://amigo.geneontology.org/cgi-bin/amigo/term_details?term=GO:0001885
manganese ion binding	Gene Ontology	GO:0030145	4	38	0.0466374	0.276227	29221|24787|362282|289668	http://amigo.geneontology.org/cgi-bin/amigo/term_details?term=GO:0030145
adenyl nucleotide binding	Gene Ontology	GO:0030554	48	1099	0.0471494	0.276227	684314|24183|292907|24184|25725|24362|65152|79433|24213|24211|361637|287069|25104|292072|64300|685232|289820|29542|288057|25288|29489|29562|29693|117596|84474|25617|24963|24651|25630|25659|288444|288919|116684|294103|116601|25368|316067|316064|29223|362862|304859|361884|170922|83578|24265|24264|25741|65137	http://amigo.geneontology.org/cgi-bin/amigo/term_details?term=GO:0030554
potassium-transporting ATPase activity	Gene Ontology	GO:0008556	2	9	0.0476314	0.276227	24213|24211	http://amigo.geneontology.org/cgi-bin/amigo/term_details?term=GO:0008556
S100 protein binding	Gene Ontology	GO:0044548	2	9	0.0476314	0.276227	29693|56611	http://amigo.geneontology.org/cgi-bin/amigo/term_details?term=GO:0044548
vacuolar acidification	Gene Ontology	GO:0007035	2	9	0.0476314	0.276227	117596|83718	http://amigo.geneontology.org/cgi-bin/amigo/term_details?term=GO:0007035
histone H2A acetylation	Gene Ontology	GO:0043968	2	9	0.0476314	0.276227	292907|65137	http://amigo.geneontology.org/cgi-bin/amigo/term_details?term=GO:0043968
nucleoside salvage	Gene Ontology	GO:0043174	2	9	0.0476314	0.276227	292072|25368	http://amigo.geneontology.org/cgi-bin/amigo/term_details?term=GO:0043174
sulfurtransferase activity	Gene Ontology	GO:0016783	2	9	0.0476314	0.276227	25274|192172	http://amigo.geneontology.org/cgi-bin/amigo/term_details?term=GO:0016783
stress granule assembly	Gene Ontology	GO:0034063	2	9	0.0476314	0.276227	81825|29489	http://amigo.geneontology.org/cgi-bin/amigo/term_details?term=GO:0034063
peroxisome fission	Gene Ontology	GO:0016559	2	9	0.0476314	0.276227	114114|50681	http://amigo.geneontology.org/cgi-bin/amigo/term_details?term=GO:0016559
purine nucleoside catabolic process	Gene Ontology	GO:0006152	2	9	0.0476314	0.276227	85239|290029	http://amigo.geneontology.org/cgi-bin/amigo/term_details?term=GO:0006152
phosphotransferase activity, nitrogenous group as acceptor	Gene Ontology	GO:0016775	2	9	0.0476314	0.276227	24265|24264	http://amigo.geneontology.org/cgi-bin/amigo/term_details?term=GO:0016775
sodium:potassium-exchanging ATPase complex	Gene Ontology	GO:0005890	2	9	0.0476314	0.276227	24213|24211	http://amigo.geneontology.org/cgi-bin/amigo/term_details?term=GO:0005890
dicarboxylic acid catabolic process	Gene Ontology	GO:0043649	2	9	0.0476314	0.276227	25721|24401	http://amigo.geneontology.org/cgi-bin/amigo/term_details?term=GO:0043649
short-term memory	Gene Ontology	GO:0007614	2	9	0.0476314	0.276227	24267|287526	http://amigo.geneontology.org/cgi-bin/amigo/term_details?term=GO:0007614
cell pole	Gene Ontology	GO:0060187	2	9	0.0476314	0.276227	54319|81521	http://amigo.geneontology.org/cgi-bin/amigo/term_details?term=GO:0060187
opsonin binding	Gene Ontology	GO:0001846	2	9	0.0476314	0.276227	24233|29681	http://amigo.geneontology.org/cgi-bin/amigo/term_details?term=GO:0001846
folic acid-containing compound biosynthetic process	Gene Ontology	GO:0009396	2	9	0.0476314	0.276227	64300|24312	http://amigo.geneontology.org/cgi-bin/amigo/term_details?term=GO:0009396
cellular response to acidic pH	Gene Ontology	GO:0071468	2	9	0.0476314	0.276227	79434|362282	http://amigo.geneontology.org/cgi-bin/amigo/term_details?term=GO:0071468
purine ribonucleoside catabolic process	Gene Ontology	GO:0046130	2	9	0.0476314	0.276227	85239|290029	http://amigo.geneontology.org/cgi-bin/amigo/term_details?term=GO:0046130
succinate metabolic process	Gene Ontology	GO:0006105	2	9	0.0476314	0.276227	114597|157074	http://amigo.geneontology.org/cgi-bin/amigo/term_details?term=GO:0006105
proton-transporting V-type ATPase, V1 domain	Gene Ontology	GO:0033180	2	9	0.0476314	0.276227	117596|685232	http://amigo.geneontology.org/cgi-bin/amigo/term_details?term=GO:0033180
positive regulation of vesicle fusion	Gene Ontology	GO:0031340	2	9	0.0476314	0.276227	56611|25380	http://amigo.geneontology.org/cgi-bin/amigo/term_details?term=GO:0031340
cornified envelope	Gene Ontology	GO:0001533	2	9	0.0476314	0.276227	306871|25380	http://amigo.geneontology.org/cgi-bin/amigo/term_details?term=GO:0001533
cellular biogenic amine metabolic process	Gene Ontology	GO:0006576	6	75	0.048117	0.278357	114123|56823|291450|25045|290551|29416	http://amigo.geneontology.org/cgi-bin/amigo/term_details?term=GO:0006576
glycoprotein binding	Gene Ontology	GO:0001948	6	75	0.048117	0.278357	305679|293860|56646|29144|25617|117258	http://amigo.geneontology.org/cgi-bin/amigo/term_details?term=GO:0001948
response to ethanol	Gene Ontology	GO:0045471	10	158	0.048247	0.278767	24172|29542|25721|24786|117099|296654|24787|24423|81632|24426	http://amigo.geneontology.org/cgi-bin/amigo/term_details?term=GO:0045471
cytoskeleton	Gene Ontology	GO:0005856	55	1286	0.0486933	0.281001	288615|89833|500450|64551|289820|54319|24189|79433|297376|296654|64185|305679|64362|116670|114114|305227|313494|288057|83427|24778|81521|83718|54241|288174|171408|171361|299857|171114|289992|25416|288444|29489|683788|306871|290029|25418|361598|24170|117515|304813|29578|304859|83788|293860|29753|29456|170922|24242|29167|117557|24851|286908|81634|25626|362332	http://amigo.geneontology.org/cgi-bin/amigo/term_details?term=GO:0005856
neuronal cell body	Gene Ontology	GO:0043025	23	464	0.0492175	0.283678	25262|363143|25721|79433|24334|50551|29545|83427|299858|171361|25416|362776|24786|29542|29221|114901|293860|29456|170922|287526|29144|83765|58819	http://amigo.geneontology.org/cgi-bin/amigo/term_details?term=GO:0043025
chaperone binding	Gene Ontology	GO:0051087	5	57	0.0506511	0.290181	24366|24213|24786|24211|299201	http://amigo.geneontology.org/cgi-bin/amigo/term_details?term=GO:0051087
vitamin metabolic process	Gene Ontology	GO:0006766	5	57	0.0506511	0.290181	78959|25106|29224|25571|287379	http://amigo.geneontology.org/cgi-bin/amigo/term_details?term=GO:0006766
regulation of protein depolymerization	Gene Ontology	GO:1901879	5	57	0.0506511	0.290181	288615|29456|296654|24170|24851	http://amigo.geneontology.org/cgi-bin/amigo/term_details?term=GO:1901879
hydrogen-exporting ATPase activity	Gene Ontology	GO:0036442	3	23	0.0509003	0.290181	245965|685232|297566	http://amigo.geneontology.org/cgi-bin/amigo/term_details?term=GO:0036442
sarcoplasmic reticulum calcium ion transport	Gene Ontology	GO:0070296	3	23	0.0509003	0.290181	116601|29693|24242	http://amigo.geneontology.org/cgi-bin/amigo/term_details?term=GO:0070296
apoptotic cell clearance	Gene Ontology	GO:0043277	3	23	0.0509003	0.290181	24233|286906|299858	http://amigo.geneontology.org/cgi-bin/amigo/term_details?term=GO:0043277
heme metabolic process	Gene Ontology	GO:0042168	3	23	0.0509003	0.290181	295458|292737|58917	http://amigo.geneontology.org/cgi-bin/amigo/term_details?term=GO:0042168
regulation of the force of heart contraction	Gene Ontology	GO:0002026	3	23	0.0509003	0.290181	29542|24211|29693	http://amigo.geneontology.org/cgi-bin/amigo/term_details?term=GO:0002026
superoxide anion generation	Gene Ontology	GO:0042554	3	23	0.0509003	0.290181	24786|24787|24426	http://amigo.geneontology.org/cgi-bin/amigo/term_details?term=GO:0042554
extrinsic component of plasma membrane	Gene Ontology	GO:0019897	8	117	0.0514299	0.292846	24400|363143|29693|361598|24333|56611|85253|289992	http://amigo.geneontology.org/cgi-bin/amigo/term_details?term=GO:0019897
outer membrane	Gene Ontology	GO:0019867	9	139	0.052806	0.300318	287721|29542|25288|171155|29221|171116|59295|494499|114114	http://amigo.geneontology.org/cgi-bin/amigo/term_details?term=GO:0019867
regulation of fatty acid metabolic process	Gene Ontology	GO:0019217	5	58	0.0536091	0.304518	85239|25106|25045|25363|25380	http://amigo.geneontology.org/cgi-bin/amigo/term_details?term=GO:0019217
myofibril assembly	Gene Ontology	GO:0030239	4	40	0.0538014	0.305242	25725|24851|25626|79433	http://amigo.geneontology.org/cgi-bin/amigo/term_details?term=GO:0030239
response to ketone	Gene Ontology	GO:1901654	11	184	0.0544627	0.308167	24172|29542|24183|83578|287526|24242|64317|29221|117099|29224|24424	http://amigo.geneontology.org/cgi-bin/amigo/term_details?term=GO:1901654
response to stress	Gene Ontology	GO:0006950	95	2379	0.0555306	0.308167	25262|58952|155423|79433|287069|64304|50551|288057|50558|24250|309499|24651|24191|293705|24825|306871|362282|24786|24787|497811|25106|24788|362862|304859|29456|24267|29681|24464|85253|24851|81632|58819|24189|297376|305679|29448|83427|117099|24778|25617|171116|24479|25045|116601|29221|293860|25438|85239|24367|287526|24440|56611|25578|83765|29468|58917|29693|29318|64189|29542|29545|81825|63912|2563…	http://amigo.geneontology.org/cgi-bin/amigo/term_details?term=GO:0006950
negative regulation of blood coagulation	Gene Ontology	GO:0030195	3	24	0.0559264	0.308167	85253|25673|56611	http://amigo.geneontology.org/cgi-bin/amigo/term_details?term=GO:0030195
negative regulation of hemostasis	Gene Ontology	GO:1900047	3	24	0.0559264	0.308167	85253|25673|56611	http://amigo.geneontology.org/cgi-bin/amigo/term_details?term=GO:1900047
negative regulation of extrinsic apoptotic signaling pathway via death domain receptors	Gene Ontology	GO:1902042	3	24	0.0559264	0.308167	24366|24367|24404	http://amigo.geneontology.org/cgi-bin/amigo/term_details?term=GO:1902042
regulation of fatty acid biosynthetic process	Gene Ontology	GO:0042304	3	24	0.0559264	0.308167	25106|25363|25380	http://amigo.geneontology.org/cgi-bin/amigo/term_details?term=GO:0042304
peptidase activator activity	Gene Ontology	GO:0016504	3	24	0.0559264	0.308167	65138|25634|83427	http://amigo.geneontology.org/cgi-bin/amigo/term_details?term=GO:0016504
phosphotransferase activity, phosphate group as acceptor	Gene Ontology	GO:0016776	3	24	0.0559264	0.308167	24183|29223|24184	http://amigo.geneontology.org/cgi-bin/amigo/term_details?term=GO:0016776
positive regulation of cellular response to oxidative stress	Gene Ontology	GO:1900409	2	10	0.0559531	0.308167	24786|25106	http://amigo.geneontology.org/cgi-bin/amigo/term_details?term=GO:1900409
detection of light stimulus involved in visual perception	Gene Ontology	GO:0050908	2	10	0.0559531	0.308167	363143|89826	http://amigo.geneontology.org/cgi-bin/amigo/term_details?term=GO:0050908
sperm fibrous sheath	Gene Ontology	GO:0035686	2	10	0.0559531	0.308167	24533|24189	http://amigo.geneontology.org/cgi-bin/amigo/term_details?term=GO:0035686
alcohol dehydrogenase (NADP+) activity	Gene Ontology	GO:0008106	2	10	0.0559531	0.308167	78959|171445	http://amigo.geneontology.org/cgi-bin/amigo/term_details?term=GO:0008106
proteasome binding	Gene Ontology	GO:0070628	2	10	0.0559531	0.308167	65138|291796	http://amigo.geneontology.org/cgi-bin/amigo/term_details?term=GO:0070628
positive regulation of response to oxidative stress	Gene Ontology	GO:1902884	2	10	0.0559531	0.308167	24786|25106	http://amigo.geneontology.org/cgi-bin/amigo/term_details?term=GO:1902884
tryptophan metabolic process	Gene Ontology	GO:0006568	2	10	0.0559531	0.308167	29416|56823	http://amigo.geneontology.org/cgi-bin/amigo/term_details?term=GO:0006568
sodium ion binding	Gene Ontology	GO:0031402	2	10	0.0559531	0.308167	24211|83578	http://amigo.geneontology.org/cgi-bin/amigo/term_details?term=GO:0031402
purine deoxyribonucleoside triphosphate metabolic process	Gene Ontology	GO:0009215	2	10	0.0559531	0.308167	25368|24184	http://amigo.geneontology.org/cgi-bin/amigo/term_details?term=GO:0009215
short-chain fatty acid metabolic process	Gene Ontology	GO:0046459	2	10	0.0559531	0.308167	64304|113902	http://amigo.geneontology.org/cgi-bin/amigo/term_details?term=GO:0046459
regulation of neuron maturation	Gene Ontology	GO:0014041	2	10	0.0559531	0.308167	171116|24183	http://amigo.geneontology.org/cgi-bin/amigo/term_details?term=GO:0014041
hemoglobin binding	Gene Ontology	GO:0030492	2	10	0.0559531	0.308167	24464|24440	http://amigo.geneontology.org/cgi-bin/amigo/term_details?term=GO:0030492
proton-transporting ATP synthase activity, rotational mechanism	Gene Ontology	GO:0046933	2	10	0.0559531	0.308167	245965|192241	http://amigo.geneontology.org/cgi-bin/amigo/term_details?term=GO:0046933
detection of light stimulus involved in sensory perception	Gene Ontology	GO:0050962	2	10	0.0559531	0.308167	363143|89826	http://amigo.geneontology.org/cgi-bin/amigo/term_details?term=GO:0050962
response to aluminum ion	Gene Ontology	GO:0010044	2	10	0.0559531	0.308167	497811|64192	http://amigo.geneontology.org/cgi-bin/amigo/term_details?term=GO:0010044
indolalkylamine metabolic process	Gene Ontology	GO:0006586	2	10	0.0559531	0.308167	29416|56823	http://amigo.geneontology.org/cgi-bin/amigo/term_details?term=GO:0006586
bleb assembly	Gene Ontology	GO:0032060	2	10	0.0559531	0.308167	94167|288057	http://amigo.geneontology.org/cgi-bin/amigo/term_details?term=GO:0032060
hydrolase activity	Gene Ontology	GO:0016787	75	1837	0.0565912	0.311266	58952|292907|57300|79434|297768|363143|25380|294504|297593|79433|297376|24213|113902|29725|29489|298655|116670|29545|361239|685232|114114|64189|29448|25106|171445|300677|64300|50558|84474|302980|29693|117596|24711|288174|64157|298917|171116|25634|293448|25416|313220|297566|117281|65151|89826|288919|116684|289668|295305|116601|192241|171361|29221|117515|25418|291796|304859|293705|94167|301529|2459…	http://amigo.geneontology.org/cgi-bin/amigo/term_details?term=GO:0016787
actin filament organization	Gene Ontology	GO:0007015	13	231	0.056648	0.311266	114901|24170|288057|289820|293860|24825|54319|25418|296654|683788|24851|81634|362862	http://amigo.geneontology.org/cgi-bin/amigo/term_details?term=GO:0007015
dendrite	Gene Ontology	GO:0030425	22	448	0.0576387	0.316341	25262|79433|24213|683788|25031|305227|50551|83427|299858|171116|25416|362776|24786|114901|24170|293860|24400|29456|170922|24267|29144|81634	http://amigo.geneontology.org/cgi-bin/amigo/term_details?term=GO:0030425
regulation of glucose metabolic process	Gene Ontology	GO:0010906	6	79	0.0582981	0.319587	24642|25659|85239|24362|24158|25106	http://amigo.geneontology.org/cgi-bin/amigo/term_details?term=GO:0010906
regulation of intrinsic apoptotic signaling pathway	Gene Ontology	GO:2001242	8	121	0.0597048	0.326785	24404|288444|83427|24786|24787|287069|171116|114114	http://amigo.geneontology.org/cgi-bin/amigo/term_details?term=GO:2001242
response to electrical stimulus	Gene Ontology	GO:0051602	5	60	0.0598193	0.326785	24464|363143|24787|29542|89826	http://amigo.geneontology.org/cgi-bin/amigo/term_details?term=GO:0051602
Rho GTPase binding	Gene Ontology	GO:0017048	5	60	0.0598193	0.326785	29448|361598|24786|305679|293860	http://amigo.geneontology.org/cgi-bin/amigo/term_details?term=GO:0017048
cholesterol metabolic process	Gene Ontology	GO:0008203	6	80	0.0610293	0.332667	79122|79244|24786|299858|192242|25363	http://amigo.geneontology.org/cgi-bin/amigo/term_details?term=GO:0008203
regulation of glycolytic process	Gene Ontology	GO:0006110	3	25	0.0611785	0.332667	60666|24642|24362	http://amigo.geneontology.org/cgi-bin/amigo/term_details?term=GO:0006110
COP9 signalosome	Gene Ontology	GO:0008180	3	25	0.0611785	0.332667	360915|25617|24963	http://amigo.geneontology.org/cgi-bin/amigo/term_details?term=GO:0008180
isoprenoid biosynthetic process	Gene Ontology	GO:0008299	3	25	0.0611785	0.332667	25056|685750|116676	http://amigo.geneontology.org/cgi-bin/amigo/term_details?term=GO:0008299
steroid metabolic process	Gene Ontology	GO:0008202	12	211	0.0613935	0.333451	79122|79244|29725|24267|25045|24786|24211|299858|192242|25634|266686|25363	http://amigo.geneontology.org/cgi-bin/amigo/term_details?term=GO:0008202
sarcoplasmic reticulum	Gene Ontology	GO:0016529	4	42	0.0615257	0.333784	116601|25262|497811|29693	http://amigo.geneontology.org/cgi-bin/amigo/term_details?term=GO:0016529
inorganic ion homeostasis	Gene Ontology	GO:0098771	23	477	0.0620406	0.33619	25262|155423|24213|24211|24242|295458|29448|29693|25611|117596|83718|29292|24825|25045|116601|24786|24787|25106|25571|24400|24267|24264|50655	http://amigo.geneontology.org/cgi-bin/amigo/term_details?term=GO:0098771
developmental cell growth	Gene Ontology	GO:0048588	7	101	0.0623299	0.337369	25416|305679|29456|170922|361598|25473|83765	http://amigo.geneontology.org/cgi-bin/amigo/term_details?term=GO:0048588
endoplasmic reticulum lumen	Gene Ontology	GO:0005788	5	61	0.0630712	0.34099	113902|29468|286906|25617|362862	http://amigo.geneontology.org/cgi-bin/amigo/term_details?term=GO:0005788
muscle cell development	Gene Ontology	GO:0055001	8	123	0.0641381	0.344458	24404|29545|25725|29693|79433|24851|25626|362332	http://amigo.geneontology.org/cgi-bin/amigo/term_details?term=GO:0055001
heart contraction	Gene Ontology	GO:0060047	9	145	0.0645358	0.344458	24404|29542|306871|29693|24242|24786|24211|24851|689890	http://amigo.geneontology.org/cgi-bin/amigo/term_details?term=GO:0060047
purine deoxyribonucleotide metabolic process	Gene Ontology	GO:0009151	2	11	0.0647368	0.344458	25368|24184	http://amigo.geneontology.org/cgi-bin/amigo/term_details?term=GO:0009151
nucleoside diphosphate phosphorylation	Gene Ontology	GO:0006165	2	11	0.0647368	0.344458	24183|29223	http://amigo.geneontology.org/cgi-bin/amigo/term_details?term=GO:0006165
response to cobalt ion	Gene Ontology	GO:0032025	2	11	0.0647368	0.344458	301624|287526	http://amigo.geneontology.org/cgi-bin/amigo/term_details?term=GO:0032025
lipase inhibitor activity	Gene Ontology	GO:0055102	2	11	0.0647368	0.344458	56611|25380	http://amigo.geneontology.org/cgi-bin/amigo/term_details?term=GO:0055102
regulation of p38MAPK cascade	Gene Ontology	GO:1900744	2	11	0.0647368	0.344458	288444|497811	http://amigo.geneontology.org/cgi-bin/amigo/term_details?term=GO:1900744
positive regulation of superoxide anion generation	Gene Ontology	GO:0032930	2	11	0.0647368	0.344458	24786|24426	http://amigo.geneontology.org/cgi-bin/amigo/term_details?term=GO:0032930
p38MAPK cascade	Gene Ontology	GO:0038066	2	11	0.0647368	0.344458	288444|497811	http://amigo.geneontology.org/cgi-bin/amigo/term_details?term=GO:0038066
fibrinolysis	Gene Ontology	GO:0042730	2	11	0.0647368	0.344458	85253|56611	http://amigo.geneontology.org/cgi-bin/amigo/term_details?term=GO:0042730
citrulline metabolic process	Gene Ontology	GO:0000052	2	11	0.0647368	0.344458	25611|64157	http://amigo.geneontology.org/cgi-bin/amigo/term_details?term=GO:0000052
transcytosis	Gene Ontology	GO:0045056	2	11	0.0647368	0.344458	56042|25046	http://amigo.geneontology.org/cgi-bin/amigo/term_details?term=GO:0045056
nucleoside diphosphate kinase activity	Gene Ontology	GO:0004550	2	11	0.0647368	0.344458	24183|29223	http://amigo.geneontology.org/cgi-bin/amigo/term_details?term=GO:0004550
triglyceride lipase activity	Gene Ontology	GO:0004806	2	11	0.0647368	0.344458	113902|57300	http://amigo.geneontology.org/cgi-bin/amigo/term_details?term=GO:0004806
mRNA binding	Gene Ontology	GO:0003729	7	102	0.0648318	0.344574	50655|29681|81825|171361|361215|689890|24312	http://amigo.geneontology.org/cgi-bin/amigo/term_details?term=GO:0003729
response to pH	Gene Ontology	GO:0009268	4	43	0.0655952	0.348239	79434|362282|287526|25571	http://amigo.geneontology.org/cgi-bin/amigo/term_details?term=GO:0009268
lipid biosynthetic process	Gene Ontology	GO:0008610	20	406	0.0660012	0.349121	361638|685750|29725|359725|25288|113956|85239|25056|362282|25045|64461|116676|24211|192242|25380|24786|89841|25106|25363|24479	http://amigo.geneontology.org/cgi-bin/amigo/term_details?term=GO:0008610
glial cell development	Gene Ontology	GO:0021782	5	62	0.0664207	0.349121	296654|170922|24786|25473|24426	http://amigo.geneontology.org/cgi-bin/amigo/term_details?term=GO:0021782
regulation of reactive oxygen species metabolic process	Gene Ontology	GO:2000377	8	124	0.0664293	0.349121	83784|24464|24786|24787|497811|64157|25106|24426	http://amigo.geneontology.org/cgi-bin/amigo/term_details?term=GO:2000377
retina development in camera-type eye	Gene Ontology	GO:0060041	8	124	0.0664293	0.349121	24400|89826|287526|290905|83718|25473|79433|363143	http://amigo.geneontology.org/cgi-bin/amigo/term_details?term=GO:0060041
negative regulation of neuron death	Gene Ontology	GO:1901215	9	146	0.0666383	0.349121	25262|83427|170922|287526|24786|24787|299858|307947|25558	http://amigo.geneontology.org/cgi-bin/amigo/term_details?term=GO:1901215
prostanoid metabolic process	Gene Ontology	GO:0006692	3	26	0.0666511	0.349121	192227|25380|50681	http://amigo.geneontology.org/cgi-bin/amigo/term_details?term=GO:0006692
response to epidermal growth factor	Gene Ontology	GO:0070849	3	26	0.0666511	0.349121	361598|171361|24426	http://amigo.geneontology.org/cgi-bin/amigo/term_details?term=GO:0070849
water-soluble vitamin metabolic process	Gene Ontology	GO:0006767	3	26	0.0666511	0.349121	78959|25106|287379	http://amigo.geneontology.org/cgi-bin/amigo/term_details?term=GO:0006767
adipose tissue development	Gene Ontology	GO:0060612	3	26	0.0666511	0.349121	65138|117099|25014	http://amigo.geneontology.org/cgi-bin/amigo/term_details?term=GO:0060612
regulation of fatty acid oxidation	Gene Ontology	GO:0046320	3	26	0.0666511	0.349121	85239|25045|25363	http://amigo.geneontology.org/cgi-bin/amigo/term_details?term=GO:0046320
negative regulation of coagulation	Gene Ontology	GO:0050819	3	26	0.0666511	0.349121	85253|25673|56611	http://amigo.geneontology.org/cgi-bin/amigo/term_details?term=GO:0050819
prostaglandin metabolic process	Gene Ontology	GO:0006693	3	26	0.0666511	0.349121	192227|25380|50681	http://amigo.geneontology.org/cgi-bin/amigo/term_details?term=GO:0006693
striated muscle contraction	Gene Ontology	GO:0006941	7	103	0.0673935	0.352618	24189|29693|24242|116601|24211|24851|689890	http://amigo.geneontology.org/cgi-bin/amigo/term_details?term=GO:0006941
heart process	Gene Ontology	GO:0003015	9	147	0.0687833	0.35949	24404|29542|306871|29693|24242|24786|24211|24851|689890	http://amigo.geneontology.org/cgi-bin/amigo/term_details?term=GO:0003015
regulation of intracellular pH	Gene Ontology	GO:0051453	4	44	0.0698013	0.364347	29448|117596|83718|25571	http://amigo.geneontology.org/cgi-bin/amigo/term_details?term=GO:0051453
response to osmotic stress	Gene Ontology	GO:0006970	5	63	0.0698673	0.364347	288057|316064|24788|155423|24778	http://amigo.geneontology.org/cgi-bin/amigo/term_details?term=GO:0006970
organelle part	Gene Ontology	GO:0044422	201	5378	0.0711663	0.37071	288615|25262|155423|117543|79434|65152|292845|287379|79433|113902|287069|64304|64306|64302|140673|288057|359725|300677|24792|29468|81521|24250|364975|298934|171408|24962|24963|63864|361838|689890|117557|293448|304859|291103|306871|81805|24786|24787|25618|25104|25106|24788|362862|266686|361638|83788|298942|29753|29456|192172|641434|29681|292737|24851|81632|81634|58819|140547|89833|140927|291075|25…	http://amigo.geneontology.org/cgi-bin/amigo/term_details?term=GO:0044422
response to starvation	Gene Ontology	GO:0042594	10	171	0.0719788	0.371421	29448|362282|24267|24158|117099|24778|25617|64304|25014|64189	http://amigo.geneontology.org/cgi-bin/amigo/term_details?term=GO:0042594
sarcomere organization	Gene Ontology	GO:0045214	3	27	0.0723385	0.371421	25725|24851|25626	http://amigo.geneontology.org/cgi-bin/amigo/term_details?term=GO:0045214
response to X-ray	Gene Ontology	GO:0010165	3	27	0.0723385	0.371421	24464|83578|25380	http://amigo.geneontology.org/cgi-bin/amigo/term_details?term=GO:0010165
regulation of protein dephosphorylation	Gene Ontology	GO:0035304	3	27	0.0723385	0.371421	29753|56011|24242	http://amigo.geneontology.org/cgi-bin/amigo/term_details?term=GO:0035304
nucleoside diphosphate metabolic process	Gene Ontology	GO:0009132	3	27	0.0723385	0.371421	24183|29223|24184	http://amigo.geneontology.org/cgi-bin/amigo/term_details?term=GO:0009132
Schwann cell differentiation	Gene Ontology	GO:0014037	3	27	0.0723385	0.371421	24786|170922|25473	http://amigo.geneontology.org/cgi-bin/amigo/term_details?term=GO:0014037
regulation of potassium ion transmembrane transporter activity	Gene Ontology	GO:1901016	3	27	0.0723385	0.371421	316064|25177|29753	http://amigo.geneontology.org/cgi-bin/amigo/term_details?term=GO:1901016
macromolecular complex binding	Gene Ontology	GO:0044877	49	1164	0.0723783	0.371421	288615|89833|25262|56011|292907|155423|54319|363143|681024|79433|245965|305679|24400|25244|289820|313494|81508|293448|171155|84474|299858|25617|83718|299857|25630|291796|170670|683788|291103|361598|25578|192241|25473|25123|24170|293860|29753|29456|170922|29681|65138|56611|29711|24851|29169|83765|81634|25626|362332	http://amigo.geneontology.org/cgi-bin/amigo/term_details?term=GO:0044877
sterol metabolic process	Gene Ontology	GO:0016125	6	84	0.072699	0.371421	79122|79244|24786|299858|192242|25363	http://amigo.geneontology.org/cgi-bin/amigo/term_details?term=GO:0016125
cellular metabolic process	Gene Ontology	GO:0044237	252	6830	0.0728886	0.371421	288615|58952|155423|117543|79434|313220|65152|287379|65151|113902|287069|64304|64306|64300|24312|64302|292875|288057|359725|300677|291450|29468|301624|24250|364975|298934|24711|171408|64157|24963|63864|89833|24651|689890|24191|681913|293705|361638|24825|306871|362282|58917|24786|24787|497811|25104|25106|24788|60356|362862|266686|192227|171114|25181|361884|303563|29753|192172|641434|24264|24464|68…	http://amigo.geneontology.org/cgi-bin/amigo/term_details?term=GO:0044237
regulation of cellular response to stress	Gene Ontology	GO:0080135	19	387	0.0733541	0.371421	29448|24787|24404|288444|83427|24825|24250|293705|24464|24786|363285|497811|287069|24440|171116|64189|83765|25106|24426	http://amigo.geneontology.org/cgi-bin/amigo/term_details?term=GO:0080135
membrane docking	Gene Ontology	GO:0022406	5	64	0.0734105	0.371421	29448|54319|81521|56042|25558	http://amigo.geneontology.org/cgi-bin/amigo/term_details?term=GO:0022406
unfolded protein binding	Gene Ontology	GO:0051082	5	64	0.0734105	0.371421	29144|24963|287069|25617|362862	http://amigo.geneontology.org/cgi-bin/amigo/term_details?term=GO:0051082
calcium-dependent protein binding	Gene Ontology	GO:0048306	5	64	0.0734105	0.371421	93646|25380|56611|155423|24242	http://amigo.geneontology.org/cgi-bin/amigo/term_details?term=GO:0048306
ATP binding	Gene Ontology	GO:0005524	45	1059	0.0734929	0.371421	684314|24183|292907|24184|65152|79433|24213|24211|361637|287069|25104|288444|64300|685232|289820|29542|288057|25288|29562|29693|117596|84474|25617|24963|24651|25630|25659|29489|288919|116684|294103|116601|25368|316067|316064|29223|362862|304859|361884|170922|83578|24265|24264|25741|65137	http://amigo.geneontology.org/cgi-bin/amigo/term_details?term=GO:0005524
metabolic process	Gene Ontology	GO:0008152	302	8259	0.0738012	0.371421	288615|309381|58952|155423|117543|79434|24963|313220|65152|292845|287379|79433|113902|58917|287069|684538|64306|361239|24312|64302|50551|288057|359725|300677|291450|50558|81521|24250|364975|298934|24711|171408|64157|54319|63864|89833|24651|689890|24191|681913|293705|361638|24825|306871|362282|297593|24786|24787|497811|25618|56010|25104|65151|24788|60356|362862|266686|192227|171114|25181|361884|25…	http://amigo.geneontology.org/cgi-bin/amigo/term_details?term=GO:0008152
retina vasculature morphogenesis in camera-type eye	Gene Ontology	GO:0061299	2	12	0.0739439	0.371421	83718|290905	http://amigo.geneontology.org/cgi-bin/amigo/term_details?term=GO:0061299
cellular sodium ion homeostasis	Gene Ontology	GO:0006883	2	12	0.0739439	0.371421	24213|24211	http://amigo.geneontology.org/cgi-bin/amigo/term_details?term=GO:0006883
Ino80 complex	Gene Ontology	GO:0031011	2	12	0.0739439	0.371421	292907|65137	http://amigo.geneontology.org/cgi-bin/amigo/term_details?term=GO:0031011
hydrolase activity, acting on carbon-nitrogen (but not peptide) bonds, in linear amidines	Gene Ontology	GO:0016813	2	12	0.0739439	0.371421	29221|64157	http://amigo.geneontology.org/cgi-bin/amigo/term_details?term=GO:0016813
carnitine metabolic process	Gene Ontology	GO:0009437	2	12	0.0739439	0.371421	64040|24158	http://amigo.geneontology.org/cgi-bin/amigo/term_details?term=GO:0009437
synaptic vesicle priming	Gene Ontology	GO:0016082	2	12	0.0739439	0.371421	140673|25558	http://amigo.geneontology.org/cgi-bin/amigo/term_details?term=GO:0016082
negative regulation of smooth muscle cell migration	Gene Ontology	GO:0014912	2	12	0.0739439	0.371421	170922|299858	http://amigo.geneontology.org/cgi-bin/amigo/term_details?term=GO:0014912
hydrogen peroxide biosynthetic process	Gene Ontology	GO:0050665	2	12	0.0739439	0.371421	24786|24787	http://amigo.geneontology.org/cgi-bin/amigo/term_details?term=GO:0050665
hemoglobin complex	Gene Ontology	GO:0005833	2	12	0.0739439	0.371421	24440|25632	http://amigo.geneontology.org/cgi-bin/amigo/term_details?term=GO:0005833
DNA helicase complex	Gene Ontology	GO:0033202	2	12	0.0739439	0.371421	292907|65137	http://amigo.geneontology.org/cgi-bin/amigo/term_details?term=GO:0033202
sperm capacitation	Gene Ontology	GO:0048240	2	12	0.0739439	0.371421	29542|298942	http://amigo.geneontology.org/cgi-bin/amigo/term_details?term=GO:0048240
positive regulation of striated muscle contraction	Gene Ontology	GO:0045989	2	12	0.0739439	0.371421	116601|24211	http://amigo.geneontology.org/cgi-bin/amigo/term_details?term=GO:0045989
barbed-end actin filament capping	Gene Ontology	GO:0051016	2	12	0.0739439	0.371421	296654|24170	http://amigo.geneontology.org/cgi-bin/amigo/term_details?term=GO:0051016
NuA4 histone acetyltransferase complex	Gene Ontology	GO:0035267	2	12	0.0739439	0.371421	292907|65137	http://amigo.geneontology.org/cgi-bin/amigo/term_details?term=GO:0035267
NAD+ binding	Gene Ontology	GO:0070403	2	12	0.0739439	0.371421	290277|113965	http://amigo.geneontology.org/cgi-bin/amigo/term_details?term=GO:0070403
cell-substrate adhesion	Gene Ontology	GO:0031589	11	195	0.0741003	0.371421	24366|24367|56646|170922|29681|305679|85253|29169|81634|117036|289992	http://amigo.geneontology.org/cgi-bin/amigo/term_details?term=GO:0031589
purine NTP-dependent helicase activity	Gene Ontology	GO:0070035	4	45	0.0741422	0.371421	304859|84474|292907|65137	http://amigo.geneontology.org/cgi-bin/amigo/term_details?term=GO:0070035
ATP-dependent helicase activity	Gene Ontology	GO:0008026	4	45	0.0741422	0.371421	304859|84474|292907|65137	http://amigo.geneontology.org/cgi-bin/amigo/term_details?term=GO:0008026
retina homeostasis	Gene Ontology	GO:0001895	4	45	0.0741422	0.371421	24825|89826|24786|25046	http://amigo.geneontology.org/cgi-bin/amigo/term_details?term=GO:0001895
regulation of mitochondrial membrane potential	Gene Ontology	GO:0051881	4	45	0.0741422	0.371421	24786|24787|83427|301458	http://amigo.geneontology.org/cgi-bin/amigo/term_details?term=GO:0051881
cation homeostasis	Gene Ontology	GO:0055080	22	463	0.0748235	0.374436	25262|155423|24213|24211|295458|29448|29693|25611|117596|83718|29292|24825|25045|116601|24786|24787|25106|25571|24400|24267|24242|50655	http://amigo.geneontology.org/cgi-bin/amigo/term_details?term=GO:0055080
response to carbohydrate	Gene Ontology	GO:0009743	12	219	0.0754147	0.376993	24404|25659|24464|24533|29456|56646|287526|79434|24787|24651|25741|24426	http://amigo.geneontology.org/cgi-bin/amigo/term_details?term=GO:0009743
cellular protein complex disassembly	Gene Ontology	GO:0043624	6	85	0.0758022	0.378529	288615|140673|24170|29456|296654|24851	http://amigo.geneontology.org/cgi-bin/amigo/term_details?term=GO:0043624
organelle	Gene Ontology	GO:0043226	330	9068	0.0759773	0.379001	288615|25262|58952|155423|117543|79434|24963|313220|65152|292845|287379|79433|113902|58917|287069|684538|64306|361239|64302|289820|140673|50551|288057|359725|300677|291450|50558|81521|289992|24250|364975|298934|24711|93646|171408|64157|54319|63864|89833|24651|689890|24191|681913|117557|293705|361638|24825|306871|362282|304859|297593|24786|24787|497811|56042|25618|56010|25104|65151|24788|299857|36…	http://amigo.geneontology.org/cgi-bin/amigo/term_details?term=GO:0043226
regulation of carbohydrate metabolic process	Gene Ontology	GO:0006109	8	128	0.0760932	0.379178	24642|25659|85239|24362|24158|60666|54241|25106	http://amigo.geneontology.org/cgi-bin/amigo/term_details?term=GO:0006109
endothelial cell differentiation	Gene Ontology	GO:0045446	5	65	0.0770498	0.383539	54319|83718|24404|497811|81521	http://amigo.geneontology.org/cgi-bin/amigo/term_details?term=GO:0045446
endocytic vesicle membrane	Gene Ontology	GO:0030666	3	28	0.0782346	0.388143	79434|29448|54241	http://amigo.geneontology.org/cgi-bin/amigo/term_details?term=GO:0030666
skeletal muscle tissue regeneration	Gene Ontology	GO:0043403	3	28	0.0782346	0.388143	25438|24404|25630	http://amigo.geneontology.org/cgi-bin/amigo/term_details?term=GO:0043403
response to mineralocorticoid	Gene Ontology	GO:0051385	4	46	0.0786163	0.388143	29542|64317|117099|24242	http://amigo.geneontology.org/cgi-bin/amigo/term_details?term=GO:0051385
regulation of lipid catabolic process	Gene Ontology	GO:0050994	4	46	0.0786163	0.388143	85239|25045|57300|24479	http://amigo.geneontology.org/cgi-bin/amigo/term_details?term=GO:0050994
T-tubule	Gene Ontology	GO:0030315	4	46	0.0786163	0.388143	24211|54319|54241|81521	http://amigo.geneontology.org/cgi-bin/amigo/term_details?term=GO:0030315
tissue remodeling	Gene Ontology	GO:0048771	8	129	0.0786342	0.388143	29448|25181|24825|24250|497811|25380|85253|29221	http://amigo.geneontology.org/cgi-bin/amigo/term_details?term=GO:0048771
regulation of extrinsic apoptotic signaling pathway	Gene Ontology	GO:2001236	8	129	0.0786342	0.388143	24404|117281|24366|24367|29468|297376|25634|24426	http://amigo.geneontology.org/cgi-bin/amigo/term_details?term=GO:2001236
dendritic spine	Gene Ontology	GO:0043197	8	129	0.0786342	0.388143	24170|29144|29456|24267|79433|24213|81634|305227	http://amigo.geneontology.org/cgi-bin/amigo/term_details?term=GO:0043197
regulation of hormone levels	Gene Ontology	GO:0010817	19	391	0.0789024	0.389059	24172|685750|58952|79434|24367|89826|25380|65152|24267|24366|24211|25578|192242|25056|116676|81632|113965|25741|79244	http://amigo.geneontology.org/cgi-bin/amigo/term_details?term=GO:0010817
response to monosaccharide	Gene Ontology	GO:0034284	11	198	0.0801434	0.394381	24404|25659|24464|24533|56646|287526|79434|24787|24651|25741|24426	http://amigo.geneontology.org/cgi-bin/amigo/term_details?term=GO:0034284
axon terminus	Gene Ontology	GO:0043679	9	152	0.0801491	0.394381	29448|25416|29542|64551|24401|140673|170922|54241|25558	http://amigo.geneontology.org/cgi-bin/amigo/term_details?term=GO:0043679
response to amino acid	Gene Ontology	GO:0043200	7	108	0.0811007	0.398646	24404|24250|296654|29221|24423|290905|24426	http://amigo.geneontology.org/cgi-bin/amigo/term_details?term=GO:0043200
organelle fusion	Gene Ontology	GO:0048284	6	87	0.0822302	0.403356	29448|287721|56042|56611|25380|171116	http://amigo.geneontology.org/cgi-bin/amigo/term_details?term=GO:0048284
transition metal ion homeostasis	Gene Ontology	GO:0055076	6	87	0.0822302	0.403356	24825|24786|24787|29292|50655|295458	http://amigo.geneontology.org/cgi-bin/amigo/term_details?term=GO:0055076
negative regulation of apoptotic signaling pathway	Gene Ontology	GO:2001234	10	176	0.0827661	0.404295	24404|288444|24962|24366|24367|24787|287069|171116|25634|24426	http://amigo.geneontology.org/cgi-bin/amigo/term_details?term=GO:2001234
regulation of cellular pH	Gene Ontology	GO:0030641	4	47	0.0832216	0.404295	29448|117596|83718|25571	http://amigo.geneontology.org/cgi-bin/amigo/term_details?term=GO:0030641
relaxation of cardiac muscle	Gene Ontology	GO:0055119	2	13	0.0835376	0.404295	24211|29693	http://amigo.geneontology.org/cgi-bin/amigo/term_details?term=GO:0055119
dynein binding	Gene Ontology	GO:0045502	2	13	0.0835376	0.404295	29167|29489	http://amigo.geneontology.org/cgi-bin/amigo/term_details?term=GO:0045502
regulation of heterotypic cell-cell adhesion	Gene Ontology	GO:0034114	2	13	0.0835376	0.404295	24366|24367	http://amigo.geneontology.org/cgi-bin/amigo/term_details?term=GO:0034114
aldo-keto reductase (NADP) activity	Gene Ontology	GO:0004033	2	13	0.0835376	0.404295	78959|171445	http://amigo.geneontology.org/cgi-bin/amigo/term_details?term=GO:0004033
cellular modified amino acid catabolic process	Gene Ontology	GO:0042219	2	13	0.0835376	0.404295	293949|24250	http://amigo.geneontology.org/cgi-bin/amigo/term_details?term=GO:0042219
long-chain fatty acid binding	Gene Ontology	GO:0036041	2	13	0.0835376	0.404295	29525|65151	http://amigo.geneontology.org/cgi-bin/amigo/term_details?term=GO:0036041
cellular response to cadmium ion	Gene Ontology	GO:0071276	2	13	0.0835376	0.404295	296654|24786	http://amigo.geneontology.org/cgi-bin/amigo/term_details?term=GO:0071276
secondary metabolite biosynthetic process	Gene Ontology	GO:0044550	2	13	0.0835376	0.404295	29318|295458	http://amigo.geneontology.org/cgi-bin/amigo/term_details?term=GO:0044550
nucleotide salvage	Gene Ontology	GO:0043173	2	13	0.0835376	0.404295	292072|25368	http://amigo.geneontology.org/cgi-bin/amigo/term_details?term=GO:0043173
positive regulation of extrinsic apoptotic signaling pathway in absence of ligand	Gene Ontology	GO:2001241	2	13	0.0835376	0.404295	297376|117281	http://amigo.geneontology.org/cgi-bin/amigo/term_details?term=GO:2001241
potassium ion homeostasis	Gene Ontology	GO:0055075	2	13	0.0835376	0.404295	24213|24211	http://amigo.geneontology.org/cgi-bin/amigo/term_details?term=GO:0055075
response to oxygen levels	Gene Ontology	GO:0070482	16	320	0.0837711	0.404895	24191|25630|25262|50551|24400|24533|50558|24189|24825|24250|24464|24787|81632|24651|58819|362862	http://amigo.geneontology.org/cgi-bin/amigo/term_details?term=GO:0070482
neuron spine	Gene Ontology	GO:0044309	8	131	0.0838659	0.404895	24170|29144|29456|24267|79433|24213|81634|305227	http://amigo.geneontology.org/cgi-bin/amigo/term_details?term=GO:0044309
structural molecule activity	Gene Ontology	GO:0005198	22	470	0.0839195	0.404895	117053|289820|54319|25422|305679|64362|64306|117036|84400|313494|54241|64302|81764|306871|25380|117515|24170|24366|24367|83727|290905|25626	http://amigo.geneontology.org/cgi-bin/amigo/term_details?term=GO:0005198
aminopeptidase activity	Gene Ontology	GO:0004177	3	29	0.0843328	0.405642	50558|301529|289668	http://amigo.geneontology.org/cgi-bin/amigo/term_details?term=GO:0004177
very long-chain fatty acid metabolic process	Gene Ontology	GO:0000038	3	29	0.0843328	0.405642	79244|25363|50681	http://amigo.geneontology.org/cgi-bin/amigo/term_details?term=GO:0000038
ribosome binding	Gene Ontology	GO:0043022	3	29	0.0843328	0.405642	288615|25617|29681	http://amigo.geneontology.org/cgi-bin/amigo/term_details?term=GO:0043022
regulation of generation of precursor metabolites and energy	Gene Ontology	GO:0043467	5	67	0.0846137	0.406163	60666|24642|25659|24362|287069	http://amigo.geneontology.org/cgi-bin/amigo/term_details?term=GO:0043467
regulation of striated muscle contraction	Gene Ontology	GO:0006942	5	67	0.0846137	0.406163	306871|116601|24211|29693|24242	http://amigo.geneontology.org/cgi-bin/amigo/term_details?term=GO:0006942
actin filament bundle assembly	Gene Ontology	GO:0051017	6	88	0.0855542	0.410259	24170|54319|25418|683788|24851|81634	http://amigo.geneontology.org/cgi-bin/amigo/term_details?term=GO:0051017
cellular response to peptide hormone stimulus	Gene Ontology	GO:0071375	11	201	0.0864847	0.4143	292072|56010|24401|29456|89826|24362|65138|83727|29221|24651|24426	http://amigo.geneontology.org/cgi-bin/amigo/term_details?term=GO:0071375
cellular response to metal ion	Gene Ontology	GO:0071248	7	110	0.0870014	0.416351	24362|287526|24786|361598|296654|83718|58819	http://amigo.geneontology.org/cgi-bin/amigo/term_details?term=GO:0071248
regulation of nitric oxide biosynthetic process	Gene Ontology	GO:0045428	4	48	0.087956	0.420233	25106|24787|64157|83784	http://amigo.geneontology.org/cgi-bin/amigo/term_details?term=GO:0045428
intracellular organelle part	Gene Ontology	GO:0044446	194	5225	0.087991	0.420233	288615|25262|155423|117543|79434|292845|287379|79433|113902|287069|64304|64306|64302|140673|288057|359725|300677|24792|29468|81521|24250|364975|298934|171408|24962|24963|63864|361838|689890|117557|293448|304859|291103|306871|81805|24786|24787|25618|25104|25106|24788|362862|266686|361638|83788|298942|29753|29456|192172|641434|29681|292737|24851|81632|81634|58819|140547|89833|140927|291075|24184|25…	http://amigo.geneontology.org/cgi-bin/amigo/term_details?term=GO:0044446
regulation of protein complex disassembly	Gene Ontology	GO:0043244	5	68	0.0885367	0.422411	288615|29456|296654|24170|24851	http://amigo.geneontology.org/cgi-bin/amigo/term_details?term=GO:0043244
regulation of apoptotic signaling pathway	Gene Ontology	GO:2001233	16	323	0.0888168	0.423318	24787|24404|288444|83427|117281|24366|24367|29468|297376|24786|24962|287069|171116|25634|114114|24426	http://amigo.geneontology.org/cgi-bin/amigo/term_details?term=GO:2001233
regulation of dephosphorylation	Gene Ontology	GO:0035303	7	111	0.0900407	0.428717	56011|29753|24242|361598|116670|25106|362862	http://amigo.geneontology.org/cgi-bin/amigo/term_details?term=GO:0035303
regulation of actin filament depolymerization	Gene Ontology	GO:0030834	3	30	0.0906266	0.430202	24851|296654|24170	http://amigo.geneontology.org/cgi-bin/amigo/term_details?term=GO:0030834
regulation of amino acid transport	Gene Ontology	GO:0051955	3	30	0.0906266	0.430202	29221|117515|25416	http://amigo.geneontology.org/cgi-bin/amigo/term_details?term=GO:0051955
porphyrin-containing compound metabolic process	Gene Ontology	GO:0006778	3	30	0.0906266	0.430202	295458|292737|58917	http://amigo.geneontology.org/cgi-bin/amigo/term_details?term=GO:0006778
actin filament bundle organization	Gene Ontology	GO:0061572	6	90	0.0924205	0.436719	24170|54319|25418|683788|24851|81634	http://amigo.geneontology.org/cgi-bin/amigo/term_details?term=GO:0061572
FMN binding	Gene Ontology	GO:0010181	2	14	0.0934832	0.436719	311446|84029	http://amigo.geneontology.org/cgi-bin/amigo/term_details?term=GO:0010181
H4 histone acetyltransferase complex	Gene Ontology	GO:1902562	2	14	0.0934832	0.436719	292907|65137	http://amigo.geneontology.org/cgi-bin/amigo/term_details?term=GO:1902562
mRNA transcription	Gene Ontology	GO:0009299	2	14	0.0934832	0.436719	300033|293860	http://amigo.geneontology.org/cgi-bin/amigo/term_details?term=GO:0009299
omega peptidase activity	Gene Ontology	GO:0008242	2	14	0.0934832	0.436719	29545|297593	http://amigo.geneontology.org/cgi-bin/amigo/term_details?term=GO:0008242
basal lamina	Gene Ontology	GO:0005605	2	14	0.0934832	0.436719	117036|25473	http://amigo.geneontology.org/cgi-bin/amigo/term_details?term=GO:0005605
midgut development	Gene Ontology	GO:0007494	2	14	0.0934832	0.436719	25611|116676	http://amigo.geneontology.org/cgi-bin/amigo/term_details?term=GO:0007494
glycoside metabolic process	Gene Ontology	GO:0016137	2	14	0.0934832	0.436719	171445|359725	http://amigo.geneontology.org/cgi-bin/amigo/term_details?term=GO:0016137
ribonucleoside catabolic process	Gene Ontology	GO:0042454	2	14	0.0934832	0.436719	85239|290029	http://amigo.geneontology.org/cgi-bin/amigo/term_details?term=GO:0042454
negative regulation of hydrogen peroxide-induced cell death	Gene Ontology	GO:1903206	2	14	0.0934832	0.436719	288444|83427	http://amigo.geneontology.org/cgi-bin/amigo/term_details?term=GO:1903206
fatty acid ligase activity	Gene Ontology	GO:0015645	2	14	0.0934832	0.436719	361638|25288	http://amigo.geneontology.org/cgi-bin/amigo/term_details?term=GO:0015645
positive regulation of fatty acid biosynthetic process	Gene Ontology	GO:0045723	2	14	0.0934832	0.436719	25106|25380	http://amigo.geneontology.org/cgi-bin/amigo/term_details?term=GO:0045723
ER-nucleus signaling pathway	Gene Ontology	GO:0006984	2	14	0.0934832	0.436719	29693|25617	http://amigo.geneontology.org/cgi-bin/amigo/term_details?term=GO:0006984
positive regulation of cellular amine metabolic process	Gene Ontology	GO:0033240	2	14	0.0934832	0.436719	29542|24267	http://amigo.geneontology.org/cgi-bin/amigo/term_details?term=GO:0033240
response to herbicide	Gene Ontology	GO:0009635	2	14	0.0934832	0.436719	297376|29221	http://amigo.geneontology.org/cgi-bin/amigo/term_details?term=GO:0009635
H4/H2A histone acetyltransferase complex	Gene Ontology	GO:0043189	2	14	0.0934832	0.436719	292907|65137	http://amigo.geneontology.org/cgi-bin/amigo/term_details?term=GO:0043189
neuron projection terminus	Gene Ontology	GO:0044306	9	158	0.0952001	0.444299	29448|25416|29542|64551|24401|140673|170922|54241|25558	http://amigo.geneontology.org/cgi-bin/amigo/term_details?term=GO:0044306
anatomical structure homeostasis	Gene Ontology	GO:0060249	11	205	0.0954046	0.444812	29448|24170|56823|24825|89826|24189|65152|25046|24786|497811|85253	http://amigo.geneontology.org/cgi-bin/amigo/term_details?term=GO:0060249
cellular ion homeostasis	Gene Ontology	GO:0006873	19	402	0.0955649	0.445119	29448|29292|25262|25106|155423|117596|24825|116601|24400|25045|29693|24264|24213|24786|24211|83718|24242|50655|25571	http://amigo.geneontology.org/cgi-bin/amigo/term_details?term=GO:0006873
striated muscle cell development	Gene Ontology	GO:0055002	7	113	0.0962958	0.44808	24404|29545|25725|79433|24851|25626|362332	http://amigo.geneontology.org/cgi-bin/amigo/term_details?term=GO:0055002
response to growth hormone	Gene Ontology	GO:0060416	3	31	0.0971091	0.450973	65138|24464|117099	http://amigo.geneontology.org/cgi-bin/amigo/term_details?term=GO:0060416
positive regulation of fatty acid metabolic process	Gene Ontology	GO:0045923	3	31	0.0971091	0.450973	85239|25106|25380	http://amigo.geneontology.org/cgi-bin/amigo/term_details?term=GO:0045923
regulation of axon extension	Gene Ontology	GO:0030516	4	50	0.0978033	0.453749	29456|170922|83765|25416	http://amigo.geneontology.org/cgi-bin/amigo/term_details?term=GO:0030516
synapse part	Gene Ontology	GO:0044456	22	480	0.0981375	0.454852	25262|79434|24333|24211|24334|25031|114114|29448|140673|29542|54241|25416|25045|25578|25558|114901|360915|24170|29456|170922|24267|83765	http://amigo.geneontology.org/cgi-bin/amigo/term_details?term=GO:0044456
cilium	Gene Ontology	GO:0005929	15	304	0.099167	0.459171	24183|64551|298942|24184|24400|24533|29456|363143|24189|65152|25380|54319|117515|24788|25630	http://amigo.geneontology.org/cgi-bin/amigo/term_details?term=GO:0005929
enzyme binding	Gene Ontology	GO:0019899	53	1307	0.101801	0.470326	25262|56011|56010|25725|24189|65152|305679|24211|29693|287069|24400|116670|29681|25031|114114|25014|29448|29542|288057|83427|24533|81521|24250|24534|24778|84472|54241|299858|25617|306871|171361|25416|297566|25721|293705|361598|24786|25578|25558|362862|293860|24642|25183|171142|29753|170922|24242|65138|56611|24423|81632|25741|24426	http://amigo.geneontology.org/cgi-bin/amigo/term_details?term=GO:0019899
response to antibiotic	Gene Ontology	GO:0046677	4	51	0.102911	0.470326	291103|24423|24786|25617	http://amigo.geneontology.org/cgi-bin/amigo/term_details?term=GO:0046677
ethanolamine-containing compound metabolic process	Gene Ontology	GO:0042439	4	51	0.102911	0.470326	114123|291450|25045|290551	http://amigo.geneontology.org/cgi-bin/amigo/term_details?term=GO:0042439
cell-substrate junction assembly	Gene Ontology	GO:0007044	4	51	0.102911	0.470326	313494|81634|117036|289992	http://amigo.geneontology.org/cgi-bin/amigo/term_details?term=GO:0007044
chemical homeostasis	Gene Ontology	GO:0048878	33	771	0.103337	0.470326	25262|155423|79434|287526|65152|25177|24213|24211|24264|295458|29448|83427|29693|50681|25611|117596|83718|25634|24825|56646|362282|25045|116601|24786|24787|25106|25571|29292|24401|24400|24267|24242|50655	http://amigo.geneontology.org/cgi-bin/amigo/term_details?term=GO:0048878
glucan catabolic process	Gene Ontology	GO:0009251	2	15	0.103748	0.470326	25634|25739	http://amigo.geneontology.org/cgi-bin/amigo/term_details?term=GO:0009251
regulation of cell maturation	Gene Ontology	GO:1903429	2	15	0.103748	0.470326	171116|24183	http://amigo.geneontology.org/cgi-bin/amigo/term_details?term=GO:1903429
oxygen transporter activity	Gene Ontology	GO:0005344	2	15	0.103748	0.470326	24440|25632	http://amigo.geneontology.org/cgi-bin/amigo/term_details?term=GO:0005344
nucleoside catabolic process	Gene Ontology	GO:0009164	2	15	0.103748	0.470326	85239|290029	http://amigo.geneontology.org/cgi-bin/amigo/term_details?term=GO:0009164
glycerol metabolic process	Gene Ontology	GO:0006071	2	15	0.103748	0.470326	362282|24401	http://amigo.geneontology.org/cgi-bin/amigo/term_details?term=GO:0006071
negative regulation of fatty acid metabolic process	Gene Ontology	GO:0045922	2	15	0.103748	0.470326	25045|25363	http://amigo.geneontology.org/cgi-bin/amigo/term_details?term=GO:0045922
regulation of superoxide anion generation	Gene Ontology	GO:0032928	2	15	0.103748	0.470326	24786|24426	http://amigo.geneontology.org/cgi-bin/amigo/term_details?term=GO:0032928
oxygen transport	Gene Ontology	GO:0015671	2	15	0.103748	0.470326	24440|25632	http://amigo.geneontology.org/cgi-bin/amigo/term_details?term=GO:0015671
histone H2A ubiquitination	Gene Ontology	GO:0033522	2	15	0.103748	0.470326	287280|293705	http://amigo.geneontology.org/cgi-bin/amigo/term_details?term=GO:0033522
extracellular matrix disassembly	Gene Ontology	GO:0022617	2	15	0.103748	0.470326	85253|117036	http://amigo.geneontology.org/cgi-bin/amigo/term_details?term=GO:0022617
cellular response to electrical stimulus	Gene Ontology	GO:0071257	2	15	0.103748	0.470326	363143|89826	http://amigo.geneontology.org/cgi-bin/amigo/term_details?term=GO:0071257
glycogen catabolic process	Gene Ontology	GO:0005980	2	15	0.103748	0.470326	25634|25739	http://amigo.geneontology.org/cgi-bin/amigo/term_details?term=GO:0005980
bile acid biosynthetic process	Gene Ontology	GO:0006699	2	15	0.103748	0.470326	29725|192242	http://amigo.geneontology.org/cgi-bin/amigo/term_details?term=GO:0006699
steroid dehydrogenase activity	Gene Ontology	GO:0016229	3	32	0.103773	0.470326	79244|63864|192242	http://amigo.geneontology.org/cgi-bin/amigo/term_details?term=GO:0016229
photoreceptor inner segment	Gene Ontology	GO:0001917	3	32	0.103773	0.470326	363143|24334|24400	http://amigo.geneontology.org/cgi-bin/amigo/term_details?term=GO:0001917
actin filament depolymerization	Gene Ontology	GO:0030042	3	32	0.103773	0.470326	24851|296654|24170	http://amigo.geneontology.org/cgi-bin/amigo/term_details?term=GO:0030042
negative regulation of wound healing	Gene Ontology	GO:0061045	3	32	0.103773	0.470326	85253|25673|56611	http://amigo.geneontology.org/cgi-bin/amigo/term_details?term=GO:0061045
regulation of cellular catabolic process	Gene Ontology	GO:0031329	17	357	0.104887	0.474721	29448|291796|25106|24404|83427|57300|60666|85239|24362|297593|25045|24464|64189|24642|25634|114114|24479	http://amigo.geneontology.org/cgi-bin/amigo/term_details?term=GO:0031329
cardiac muscle contraction	Gene Ontology	GO:0060048	5	72	0.105146	0.474721	24851|24211|689890|29693|24242	http://amigo.geneontology.org/cgi-bin/amigo/term_details?term=GO:0060048
cell aging	Gene Ontology	GO:0007569	5	72	0.105146	0.474721	171116|24786|170922|63864|84400	http://amigo.geneontology.org/cgi-bin/amigo/term_details?term=GO:0007569
protein depolymerization	Gene Ontology	GO:0051261	5	72	0.105146	0.474721	288615|29456|296654|24170|24851	http://amigo.geneontology.org/cgi-bin/amigo/term_details?term=GO:0051261
response to estradiol	Gene Ontology	GO:0032355	9	162	0.106085	0.47818	24183|24404|292907|29456|117099|24334|25380|116676|24426	http://amigo.geneontology.org/cgi-bin/amigo/term_details?term=GO:0032355
mitochondrial outer membrane	Gene Ontology	GO:0005741	7	116	0.106116	0.47818	287721|29542|171155|25288|29221|171116|114114	http://amigo.geneontology.org/cgi-bin/amigo/term_details?term=GO:0005741
cellular chemical homeostasis	Gene Ontology	GO:0055082	23	512	0.107613	0.484465	25262|155423|79434|65152|24213|24211|24264|29448|29693|117596|83718|29292|24825|56646|25045|116601|24786|25106|25571|24400|287526|24242|50655	http://amigo.geneontology.org/cgi-bin/amigo/term_details?term=GO:0055082
cellular response to organonitrogen compound	Gene Ontology	GO:0071417	17	359	0.108586	0.488376	25262|24426|292072|56010|24401|24825|29456|89826|24362|24786|65138|60666|83727|29221|24651|290905|362862	http://amigo.geneontology.org/cgi-bin/amigo/term_details?term=GO:0071417
response to estrogen	Gene Ontology	GO:0043627	12	235	0.109145	0.490423	24183|24404|292907|24533|29456|24189|117099|24334|25380|116676|24424|24426	http://amigo.geneontology.org/cgi-bin/amigo/term_details?term=GO:0043627
regulation of lipid biosynthetic process	Gene Ontology	GO:0046890	7	117	0.109504	0.490992	25045|24786|24211|25380|25106|25363|24479	http://amigo.geneontology.org/cgi-bin/amigo/term_details?term=GO:0046890
protein complex	Gene Ontology	GO:0043234	119	3149	0.109571	0.490992	25262|65152|79433|140673|300677|29693|171408|24963|29292|689890|117557|291103|306871|24786|304859|83788|25183|245965|29456|29753|641434|24464|24851|81632|25741|25725|24189|25721|681024|297376|305679|64362|114114|170670|29448|81508|117152|83718|299858|25617|289992|287984|297566|25046|361598|25438|307947|114597|360915|293860|24366|24367|29144|24440|56611|304081|83765|681418|289820|54319|363143|2421…	http://amigo.geneontology.org/cgi-bin/amigo/term_details?term=GO:0043234
response to lipid	Gene Ontology	GO:0033993	36	856	0.109584	0.490992	24183|292907|25288|25056|24189|65151|297376|24211|24334|64304|25244|116676|29542|24533|24792|117099|83578|24479|24170|24787|64317|25380|29221|24267|29224|24172|24404|24401|29456|287526|24158|24242|24464|29711|24424|24426	http://amigo.geneontology.org/cgi-bin/amigo/term_details?term=GO:0033993
fatty acid binding	Gene Ontology	GO:0005504	3	33	0.110612	0.493252	65151|29525|50681	http://amigo.geneontology.org/cgi-bin/amigo/term_details?term=GO:0005504
regulation of carbohydrate catabolic process	Gene Ontology	GO:0043470	3	33	0.110612	0.493252	60666|24642|24362	http://amigo.geneontology.org/cgi-bin/amigo/term_details?term=GO:0043470
positive regulation of nitric oxide biosynthetic process	Gene Ontology	GO:0045429	3	33	0.110612	0.493252	24787|64157|83784	http://amigo.geneontology.org/cgi-bin/amigo/term_details?term=GO:0045429
regulation of cellular carbohydrate catabolic process	Gene Ontology	GO:0043471	3	33	0.110612	0.493252	60666|24642|24362	http://amigo.geneontology.org/cgi-bin/amigo/term_details?term=GO:0043471
negative regulation of actin filament polymerization	Gene Ontology	GO:0030837	3	33	0.110612	0.493252	24851|296654|24170	http://amigo.geneontology.org/cgi-bin/amigo/term_details?term=GO:0030837
reactive oxygen species biosynthetic process	Gene Ontology	GO:1903409	5	74	0.113985	0.50397	25106|24787|24786|64157|83784	http://amigo.geneontology.org/cgi-bin/amigo/term_details?term=GO:1903409
cellular polysaccharide catabolic process	Gene Ontology	GO:0044247	2	16	0.1143	0.50397	25634|25739	http://amigo.geneontology.org/cgi-bin/amigo/term_details?term=GO:0044247
INO80-type complex	Gene Ontology	GO:0097346	2	16	0.1143	0.50397	292907|65137	http://amigo.geneontology.org/cgi-bin/amigo/term_details?term=GO:0097346
melanosome transport	Gene Ontology	GO:0032402	2	16	0.1143	0.50397	79434|29167	http://amigo.geneontology.org/cgi-bin/amigo/term_details?term=GO:0032402
deoxyribonucleoside triphosphate metabolic process	Gene Ontology	GO:0009200	2	16	0.1143	0.50397	25368|24184	http://amigo.geneontology.org/cgi-bin/amigo/term_details?term=GO:0009200
complement binding	Gene Ontology	GO:0001848	2	16	0.1143	0.50397	24233|29681	http://amigo.geneontology.org/cgi-bin/amigo/term_details?term=GO:0001848
ATP-dependent DNA helicase activity	Gene Ontology	GO:0004003	2	16	0.1143	0.50397	292907|65137	http://amigo.geneontology.org/cgi-bin/amigo/term_details?term=GO:0004003
regulation of cholesterol metabolic process	Gene Ontology	GO:0090181	2	16	0.1143	0.50397	24786|25363	http://amigo.geneontology.org/cgi-bin/amigo/term_details?term=GO:0090181
establishment of melanosome localization	Gene Ontology	GO:0032401	2	16	0.1143	0.50397	79434|29167	http://amigo.geneontology.org/cgi-bin/amigo/term_details?term=GO:0032401
alditol phosphate metabolic process	Gene Ontology	GO:0052646	2	16	0.1143	0.50397	295305|60666	http://amigo.geneontology.org/cgi-bin/amigo/term_details?term=GO:0052646
quinone binding	Gene Ontology	GO:0048038	2	16	0.1143	0.50397	25634|359725	http://amigo.geneontology.org/cgi-bin/amigo/term_details?term=GO:0048038
regulation of fatty acid beta-oxidation	Gene Ontology	GO:0031998	2	16	0.1143	0.50397	85239|25045	http://amigo.geneontology.org/cgi-bin/amigo/term_details?term=GO:0031998
organic hydroxy compound biosynthetic process	Gene Ontology	GO:1901617	9	165	0.114689	0.50442	29725|24401|362282|83578|24158|24786|64040|192242|29318	http://amigo.geneontology.org/cgi-bin/amigo/term_details?term=GO:1901617
single-organism membrane fusion	Gene Ontology	GO:0044801	6	96	0.114726	0.50442	29448|287721|56042|56611|25380|171116	http://amigo.geneontology.org/cgi-bin/amigo/term_details?term=GO:0044801
apoptotic mitochondrial changes	Gene Ontology	GO:0008637	6	96	0.114726	0.50442	24404|116601|24787|171116|114114|301458	http://amigo.geneontology.org/cgi-bin/amigo/term_details?term=GO:0008637
intrinsic apoptotic signaling pathway	Gene Ontology	GO:0097193	11	213	0.114831	0.50442	25262|24404|288444|83427|297376|116601|24786|24787|287069|171116|114114	http://amigo.geneontology.org/cgi-bin/amigo/term_details?term=GO:0097193
guanyl ribonucleotide binding	Gene Ontology	GO:0032561	16	338	0.116893	0.512522	29448|114597|83788|64551|79434|363143|362282|29562|361637|24825|171361|171116|117515|29223|114114|305227	http://amigo.geneontology.org/cgi-bin/amigo/term_details?term=GO:0032561
guanyl nucleotide binding	Gene Ontology	GO:0019001	16	338	0.116893	0.512522	29448|114597|83788|64551|79434|363143|362282|29562|361637|24825|171361|171116|117515|29223|114114|305227	http://amigo.geneontology.org/cgi-bin/amigo/term_details?term=GO:0019001
humoral immune response mediated by circulating immunoglobulin	Gene Ontology	GO:0002455	3	34	0.117619	0.513315	24233|58917|29681	http://amigo.geneontology.org/cgi-bin/amigo/term_details?term=GO:0002455
photoreceptor cell development	Gene Ontology	GO:0042461	3	34	0.117619	0.513315	89826|363143|24711	http://amigo.geneontology.org/cgi-bin/amigo/term_details?term=GO:0042461
detection of light stimulus	Gene Ontology	GO:0009583	3	34	0.117619	0.513315	363143|25031|89826	http://amigo.geneontology.org/cgi-bin/amigo/term_details?term=GO:0009583
negative regulation of lipid biosynthetic process	Gene Ontology	GO:0051055	3	34	0.117619	0.513315	24786|24211|25363	http://amigo.geneontology.org/cgi-bin/amigo/term_details?term=GO:0051055
negative regulation of mitochondrion organization	Gene Ontology	GO:0010823	3	34	0.117619	0.513315	171116|24404|287721	http://amigo.geneontology.org/cgi-bin/amigo/term_details?term=GO:0010823
negative regulation of intrinsic apoptotic signaling pathway	Gene Ontology	GO:2001243	5	75	0.118534	0.51683	171116|24787|24404|288444|287069	http://amigo.geneontology.org/cgi-bin/amigo/term_details?term=GO:2001243
release of cytochrome c from mitochondria	Gene Ontology	GO:0001836	4	54	0.118941	0.518125	171116|24787|24404|114114	http://amigo.geneontology.org/cgi-bin/amigo/term_details?term=GO:0001836
cellular response to oxygen-containing compound	Gene Ontology	GO:1901701	30	704	0.119762	0.521217	25262|292907|79434|24362|297376|60666|288444|56010|83427|24651|89826|292072|24825|56646|24786|24787|25380|29221|25106|362862|24170|116676|24401|29456|287526|65138|83727|24851|290905|24426	http://amigo.geneontology.org/cgi-bin/amigo/term_details?term=GO:1901701
cell-matrix adhesion	Gene Ontology	GO:0007160	7	120	0.120007	0.521324	24366|24367|170922|305679|29169|81634|289992	http://amigo.geneontology.org/cgi-bin/amigo/term_details?term=GO:0007160
regulation of cellular carbohydrate metabolic process	Gene Ontology	GO:0010675	7	120	0.120007	0.521324	24642|25659|85239|24362|24158|60666|25106	http://amigo.geneontology.org/cgi-bin/amigo/term_details?term=GO:0010675
brain development	Gene Ontology	GO:0007420	26	599	0.120942	0.52484	24183|24184|65151|297376|24264|117258|25014|140673|29542|24533|24250|117099|25617|64189|25416|117557|25045|25438|79433|29223|171114|116676|29753|24242|83765|290905	http://amigo.geneontology.org/cgi-bin/amigo/term_details?term=GO:0007420
cellular cation homeostasis	Gene Ontology	GO:0030003	18	391	0.12104	0.52484	29448|25262|29292|155423|117596|24825|116601|24400|25045|29693|24242|24213|24786|24211|83718|25106|50655|25571	http://amigo.geneontology.org/cgi-bin/amigo/term_details?term=GO:0030003
response to hypoxia	Gene Ontology	GO:0001666	14	290	0.121903	0.528098	24191|25630|25262|81632|24400|24533|50558|24189|24825|24250|24464|24787|24651|362862	http://amigo.geneontology.org/cgi-bin/amigo/term_details?term=GO:0001666
cellular response to peptide	Gene Ontology	GO:1901653	11	216	0.122655	0.530286	292072|56010|24401|29456|89826|24362|65138|83727|29221|24651|24426	http://amigo.geneontology.org/cgi-bin/amigo/term_details?term=GO:1901653
axon part	Gene Ontology	GO:0033267	11	216	0.122655	0.530286	29448|25416|29542|64551|24401|140673|29456|170922|287526|54241|25558	http://amigo.geneontology.org/cgi-bin/amigo/term_details?term=GO:0033267
substrate adhesion-dependent cell spreading	Gene Ontology	GO:0034446	4	55	0.12451	0.530286	170922|29681|117036|289992	http://amigo.geneontology.org/cgi-bin/amigo/term_details?term=GO:0034446
response to nicotine	Gene Ontology	GO:0035094	4	55	0.12451	0.530286	24404|24189|24312|81632	http://amigo.geneontology.org/cgi-bin/amigo/term_details?term=GO:0035094
cellular response to retinoic acid	Gene Ontology	GO:0071300	4	55	0.12451	0.530286	297376|24170|287526|116676	http://amigo.geneontology.org/cgi-bin/amigo/term_details?term=GO:0071300
regulation of cardiac muscle cell contraction	Gene Ontology	GO:0086004	3	35	0.124785	0.530286	306871|24211|29693	http://amigo.geneontology.org/cgi-bin/amigo/term_details?term=GO:0086004
cellular response to heat	Gene Ontology	GO:0034605	3	35	0.124785	0.530286	297376|304859|309499	http://amigo.geneontology.org/cgi-bin/amigo/term_details?term=GO:0034605
peroxidase activity	Gene Ontology	GO:0004601	3	35	0.124785	0.530286	94167|24404|64317	http://amigo.geneontology.org/cgi-bin/amigo/term_details?term=GO:0004601
extracellular matrix binding	Gene Ontology	GO:0050840	3	35	0.124785	0.530286	56646|25181|29169	http://amigo.geneontology.org/cgi-bin/amigo/term_details?term=GO:0050840
cis-trans isomerase activity	Gene Ontology	GO:0016859	3	35	0.124785	0.530286	89826|681913|290652	http://amigo.geneontology.org/cgi-bin/amigo/term_details?term=GO:0016859
establishment of pigment granule localization	Gene Ontology	GO:0051905	2	17	0.125111	0.530286	79434|29167	http://amigo.geneontology.org/cgi-bin/amigo/term_details?term=GO:0051905
hemoglobin metabolic process	Gene Ontology	GO:0020027	2	17	0.125111	0.530286	24170|58917	http://amigo.geneontology.org/cgi-bin/amigo/term_details?term=GO:0020027
ferric iron binding	Gene Ontology	GO:0008199	2	17	0.125111	0.530286	24825|29292	http://amigo.geneontology.org/cgi-bin/amigo/term_details?term=GO:0008199
mast cell granule	Gene Ontology	GO:0042629	2	17	0.125111	0.530286	25578|25380	http://amigo.geneontology.org/cgi-bin/amigo/term_details?term=GO:0042629
pigment granule transport	Gene Ontology	GO:0051904	2	17	0.125111	0.530286	79434|29167	http://amigo.geneontology.org/cgi-bin/amigo/term_details?term=GO:0051904
protein K48-linked deubiquitination	Gene Ontology	GO:0071108	2	17	0.125111	0.530286	297593|293705	http://amigo.geneontology.org/cgi-bin/amigo/term_details?term=GO:0071108
negative regulation of release of cytochrome c from mitochondria	Gene Ontology	GO:0090201	2	17	0.125111	0.530286	171116|24404	http://amigo.geneontology.org/cgi-bin/amigo/term_details?term=GO:0090201
cellular response to pH	Gene Ontology	GO:0071467	2	17	0.125111	0.530286	79434|362282	http://amigo.geneontology.org/cgi-bin/amigo/term_details?term=GO:0071467
microvillus membrane	Gene Ontology	GO:0031528	2	17	0.125111	0.530286	54319|81521	http://amigo.geneontology.org/cgi-bin/amigo/term_details?term=GO:0031528
MHC class II protein complex binding	Gene Ontology	GO:0023026	2	17	0.125111	0.530286	25630|29753	http://amigo.geneontology.org/cgi-bin/amigo/term_details?term=GO:0023026
coenzyme A metabolic process	Gene Ontology	GO:0015936	2	17	0.125111	0.530286	85239|361884	http://amigo.geneontology.org/cgi-bin/amigo/term_details?term=GO:0015936
ER to Golgi transport vesicle membrane	Gene Ontology	GO:0012507	2	17	0.125111	0.530286	56042|93646	http://amigo.geneontology.org/cgi-bin/amigo/term_details?term=GO:0012507
mitogen-activated protein kinase binding	Gene Ontology	GO:0051019	2	17	0.125111	0.530286	29542|25031	http://amigo.geneontology.org/cgi-bin/amigo/term_details?term=GO:0051019
polysaccharide catabolic process	Gene Ontology	GO:0000272	2	17	0.125111	0.530286	25634|25739	http://amigo.geneontology.org/cgi-bin/amigo/term_details?term=GO:0000272
protein folding	Gene Ontology	GO:0006457	8	145	0.125995	0.533555	288444|287069|29468|29144|286906|290652|24963|362862	http://amigo.geneontology.org/cgi-bin/amigo/term_details?term=GO:0006457
endothelium development	Gene Ontology	GO:0003158	5	77	0.127882	0.541057	54319|83718|24404|497811|81521	http://amigo.geneontology.org/cgi-bin/amigo/term_details?term=GO:0003158
nitric oxide biosynthetic process	Gene Ontology	GO:0006809	4	56	0.130187	0.550316	25106|24787|64157|83784	http://amigo.geneontology.org/cgi-bin/amigo/term_details?term=GO:0006809
cytosolic part	Gene Ontology	GO:0044445	11	219	0.130767	0.552272	117053|64302|65152|25438|24333|24440|24334|81764|64306|25632|25741	http://amigo.geneontology.org/cgi-bin/amigo/term_details?term=GO:0044445
receptor binding	Gene Ontology	GO:0005102	45	1118	0.131929	0.552961	291075|56010|155423|363143|24213|24242|313494|311446|29725|83427|29144|24792|81521|84029|29693|50681|64461|63864|64526|362738|24479|113956|25673|25045|25046|24170|29542|25473|29545|59295|266686|304081|362862|79244|293860|171142|24400|24366|24367|170922|29681|85239|85253|29169|81634	http://amigo.geneontology.org/cgi-bin/amigo/term_details?term=GO:0005102
receptor tyrosine kinase binding	Gene Ontology	GO:0030971	3	36	0.132105	0.552961	25673|83427|56010	http://amigo.geneontology.org/cgi-bin/amigo/term_details?term=GO:0030971
protein serine/threonine phosphatase complex	Gene Ontology	GO:0008287	3	36	0.132105	0.552961	116670|25262|117281	http://amigo.geneontology.org/cgi-bin/amigo/term_details?term=GO:0008287
oxidoreductase activity, acting on peroxide as acceptor	Gene Ontology	GO:0016684	3	36	0.132105	0.552961	94167|24404|64317	http://amigo.geneontology.org/cgi-bin/amigo/term_details?term=GO:0016684
respiratory chain complex I	Gene Ontology	GO:0045271	3	36	0.132105	0.552961	681418|681024|301458	http://amigo.geneontology.org/cgi-bin/amigo/term_details?term=GO:0045271
mitochondrial respiratory chain complex I	Gene Ontology	GO:0005747	3	36	0.132105	0.552961	681418|681024|301458	http://amigo.geneontology.org/cgi-bin/amigo/term_details?term=GO:0005747
response to amphetamine	Gene Ontology	GO:0001975	3	36	0.132105	0.552961	25416|24786|24242	http://amigo.geneontology.org/cgi-bin/amigo/term_details?term=GO:0001975
NADH dehydrogenase complex	Gene Ontology	GO:0030964	3	36	0.132105	0.552961	681418|681024|301458	http://amigo.geneontology.org/cgi-bin/amigo/term_details?term=GO:0030964
regulation of mRNA stability	Gene Ontology	GO:0043488	3	36	0.132105	0.552961	81825|689890|304859	http://amigo.geneontology.org/cgi-bin/amigo/term_details?term=GO:0043488
ER-associated ubiquitin-dependent protein catabolic process	Gene Ontology	GO:0030433	3	36	0.132105	0.552961	291796|290823|362862	http://amigo.geneontology.org/cgi-bin/amigo/term_details?term=GO:0030433
maintenance of protein location	Gene Ontology	GO:0045185	5	78	0.132678	0.554869	313494|83727|56011|293860|25617	http://amigo.geneontology.org/cgi-bin/amigo/term_details?term=GO:0045185
response to decreased oxygen levels	Gene Ontology	GO:0036293	14	295	0.133524	0.557912	24191|25630|25262|81632|24400|24533|50558|24189|24825|24250|24464|24787|24651|362862	http://amigo.geneontology.org/cgi-bin/amigo/term_details?term=GO:0036293
terminal bouton	Gene Ontology	GO:0043195	6	101	0.135185	0.558485	29448|25416|140673|170922|54241|25558	http://amigo.geneontology.org/cgi-bin/amigo/term_details?term=GO:0043195
glucan metabolic process	Gene Ontology	GO:0044042	4	57	0.135969	0.558485	25634|25659|24158|25739	http://amigo.geneontology.org/cgi-bin/amigo/term_details?term=GO:0044042
cellular glucan metabolic process	Gene Ontology	GO:0006073	4	57	0.135969	0.558485	25634|25659|24158|25739	http://amigo.geneontology.org/cgi-bin/amigo/term_details?term=GO:0006073
endoplasmic reticulum-Golgi intermediate compartment	Gene Ontology	GO:0005793	4	57	0.135969	0.558485	116601|59295|286906|25617	http://amigo.geneontology.org/cgi-bin/amigo/term_details?term=GO:0005793
glycogen metabolic process	Gene Ontology	GO:0005977	4	57	0.135969	0.558485	25634|25659|24158|25739	http://amigo.geneontology.org/cgi-bin/amigo/term_details?term=GO:0005977
peripheral nervous system axon ensheathment	Gene Ontology	GO:0032292	2	18	0.136152	0.558485	24786|170922	http://amigo.geneontology.org/cgi-bin/amigo/term_details?term=GO:0032292
2'-deoxyribonucleotide metabolic process	Gene Ontology	GO:0009394	2	18	0.136152	0.558485	25368|24184	http://amigo.geneontology.org/cgi-bin/amigo/term_details?term=GO:0009394
estrogen metabolic process	Gene Ontology	GO:0008210	2	18	0.136152	0.558485	79244|24267	http://amigo.geneontology.org/cgi-bin/amigo/term_details?term=GO:0008210
dendrite cytoplasm	Gene Ontology	GO:0032839	2	18	0.136152	0.558485	29144|24786	http://amigo.geneontology.org/cgi-bin/amigo/term_details?term=GO:0032839
negative regulation of muscle contraction	Gene Ontology	GO:0045932	2	18	0.136152	0.558485	116601|24786	http://amigo.geneontology.org/cgi-bin/amigo/term_details?term=GO:0045932
myelination in peripheral nervous system	Gene Ontology	GO:0022011	2	18	0.136152	0.558485	24786|170922	http://amigo.geneontology.org/cgi-bin/amigo/term_details?term=GO:0022011
MHC protein complex binding	Gene Ontology	GO:0023023	2	18	0.136152	0.558485	25630|29753	http://amigo.geneontology.org/cgi-bin/amigo/term_details?term=GO:0023023
deaminase activity	Gene Ontology	GO:0019239	2	18	0.136152	0.558485	89833|65151	http://amigo.geneontology.org/cgi-bin/amigo/term_details?term=GO:0019239
response to glucagon	Gene Ontology	GO:0033762	2	18	0.136152	0.558485	29221|64192	http://amigo.geneontology.org/cgi-bin/amigo/term_details?term=GO:0033762
[truncated: 3,568 more rows]
